# Supplementary material for: Whole-Genome Analysis Reveals That Active Heat Shock Factor Binding Sites Are Mostly Associated with Non-Heat Shock Genes in Drosophila melanogaster
Source: PLoS One. 2011 Jan 14;6(1):e15934. doi: 10.1371/journal.pone.0015934 (PMC3021535; doi:10.1371/journal.pone.0015934)
Supplement: Table S1 — HSF binding ratios of segments bound under hs and non-hs conditions. (XLS) [file pone.0015934.s001.xls]

## Sheet: Sheet1
segments bound under hs conditions and at rt							segments bound only under hs conditions							segments bound only at rt
segment coordinates	Fold change of representive probe form bound segment under hs conditions	p-val of representive probe form bound segment under hs conditions	Fold change of representive probe form bound segment at rt	p-val of representive probe form bound segment at rt	Fold change of probe during hs relative to rt		segment coordinates	Fold change of representive probe form bound segment under hs conditions	p-val of representive probe form bound segment under hs conditions	Fold change of representive probe form bound segment at rt	p-val of representive probe form bound segment at rt	Fold change of probe during hs relative to rt		segment coordinates	Fold change of representive probe form bound segment under hs conditions	p-val of representive probe form bound segment under hs conditions	Fold change of representive probe form bound segment at rt	p-val of representive probe form bound segment at rt	Fold change of probe during hs relative to rt
chr3R:17121211-17124088	95.6547	1.1e-07	8.01284	1.4983e-07	11.9377		chr2L:13164478-13166766	76.1385	3.73e-11	NA	1	NA		chrX:19720429-19721454	NA	1	3.95498	0.000507	NA
chr3R:19881629-19883671	75.0557	6.82e-08	8.27875	1.88312e-16	9.06607		chr3L:22007919-22009956	60.2627	1.58e-05	7.0668	0.00176684	8.52758		chr2L:2034818-2035773	NA	1	3.64005	7.52e-05	NA
chr3L:9350897-9352742	74.5359	8.76e-08	10.1895	2.31231e-20	7.31499		chr3L:9347049-9349358	57.7639	0.000191127	5.96064	0.0131584	9.69089		chr3L:8666144-8667031	10.3353	0.00488942	3.44692	8.04e-08	2.99842
chr3R:7782967-7784262	73.0583	1.95e-10	9.73009	3.61093e-15	7.5085		chr3R:27044598-27045983	49.1731	1.72e-07	1.47347	0.000376406	33.3724		chrX:16153539-16154586	5.769	0.000858442	3.2024	2.32e-07	1.80146
chr2L:294084-296317	72.6177	3.23e-09	16.3612	6.7021e-17	4.4384		chr3L:16744338-16746213	48.2859	2.13e-07	NA	1	NA		chr3R:14810531-14811430	2.08797	0.0306974	2.69992	0.000368	-1.29309
chr3L:3175521-3178638	71.1891	7.58e-08	40.1544	1.2521e-20	1.77288		chr2L:5009250-5011489	36.0109	2.43e-08	3.95155	0.000162599	9.11309		chr3R:12888118-12889279	7.985	0.00144367	2.61833	7.27e-05	3.04966
chr3L:9354259-9358447	69.9206	6.69e-08	8.21538	6.26021e-18	8.51094		chr3R:25608053-25610144	31.7336	6.05e-07	4.07491	0.000184289	7.78755		chr2R:17980900-17981981	2.72324	1	2.43829	0.000611	1.11686
chr3R:11067176-11070357	65.5262	3.64e-12	12.5202	9.15315e-23	5.23366		chr3R:3858381-3860283	31.4753	4.5e-11	2.02012	1.94441e-05	15.5809		chrU:839328-840552	2.11369	0.00186693	2.41805	8.96e-09	-1.14399
chrX:20845683-20847587	54.333	1.19e-06	5.08583	7.44375e-11	10.6832		chr3L:19837734-19839322	30	1.79e-06	NA	1	NA		chrX:8256424-8257423	NA	1	2.31369	2.55e-06	NA
chrX:5724064-5726618	52.3199	1.01e-07	5.36638	9.34553e-13	9.74955		chr2R:16649445-16652097	28.6337	1.18e-06	4.48268	0.000113978	6.38764		chr2R:20408341-20409627	2.98583	0.00266416	2.29094	0.000345	1.30332
chr2L:22341185-22343037	46.0405	2.18e-11	8.15622	2.40169e-17	5.64483		chr3R:4877169-4877828	27.8962	0.000145608	2.62297	0.0905119	10.6354		chr3L:14485305-14486391	1.52521	1	2.28925	3.62e-05	-1.50094
chrX:10953139-10954646	41.7147	2.34e-07	10.6061	3.38914e-09	3.93309		chr3R:16372062-16374028	27.5698	1.24e-05	3.03906	0.00328253	9.07182		chrX:11853929-11854780	NA	1	2.21584	0.000849	NA
chr3L:12988758-12992088	38.2392	1.97e-07	7.06619	6.61088e-14	5.41158		chr3R:18315288-18317410	27.0012	0.000374652	4.00544	0.00113875	6.74114		chrX:18923511-18925054	3.652	0.00309676	2.20646	0.000403	1.65514
chr2L:6965928-6966885	37.5192	9.8e-12	11.0193	5.74429e-19	3.40487		chr2L:10229925-10231807	26.6148	3.14e-08	1.4256	0.57768	18.6692		chr3L:14200278-14201212	2.29249	0.0378463	2.20549	0.00011	1.03944
chr3R:12472997-12474152	37.2733	7.28e-12	11.8274	2.42923e-18	3.15143		chr2R:2496872-2498253	25.7586	1.25e-10	NA	1	NA		chr2L:7273784-7274968	1.21275	1	2.10765	0.000323	-1.7379
chr3L:13453542-13454779	36.4836	5.5e-07	3.46201	0.000319869	10.5383		chr3L:17316884-17319360	24.8698	4.95e-06	1.38945	0.0360142	17.8991		chrU:1516870-1518320	3.38939	0.000504712	2.01925	5.88e-07	1.67854
chr3L:3885132-3887489	36.0858	2.44e-07	7.58572	5.05144e-11	4.75707		chrX:12572637-12573681	24.6313	0.000181586	1.89725	0.0301616	12.9826		chr2L:10609771-10610993	1.77541	0.0133812	1.9757	0.000521	-1.11281
chr3R:9207569-9209544	35.9842	2.57e-11	11.597	3.95354e-20	3.10288		chr2R:19456664-19457555	24.319	3.9e-07	1.23137	0.0179069	19.7495		chr2L:20333814-20335072	2.31335	1	1.95421	6.14e-05	1.18378
chr2L:12043983-12048082	35.4068	2.43e-11	3.51316	1.00701e-05	10.0783		chrX:14908334-14908991	24.0008	2.92e-05	2.50605	0.00420008	9.57716		chr2R:9208458-9209881	2.25028	0.0139107	1.95004	0.000453	1.15396
chr3R:11071788-11074349	35.2276	1.16e-11	9.88097	5.41483e-20	3.5652		chrX:3211367-3212476	23.6655	2.65e-06	1.51275	0.0323395	15.644		chr2L:15811107-15812732	1.38335	0.454569	1.92755	0.000134	-1.3934
chr3L:7838853-7840951	34.708	6.14e-07	5.35622	6.53768e-10	6.47995		chr3L:6928762-6930466	22.4949	4.39e-07	NA	1	NA		chrX:17388832-17389803	2.18562	0.0309086	1.89633	0.000489	1.15255
chr3L:17877047-17879091	34.2314	4.31e-07	4.61241	2.50299e-09	7.42159		chr3L:9665344-9667424	22.1287	3.17e-06	1.59012	0.0321526	13.9164		chrX:1138832-1140497	1.5842	0.00579211	1.88739	2.54e-06	-1.19138
chr3L:8491968-8493217	34.2253	1e-06	9.68435	6.80233e-14	3.53409		chr3L:11213541-11216017	21.5443	1.47e-06	3.42687	0.000238505	6.28689		chrU:834312-836216	2.50774	0.00259039	1.87219	5.76e-06	1.33946
chrX:11203781-11205114	33.6039	2.53e-06	3.23096	0.000156295	10.4006		chr3R:25603292-25605128	21.3889	5.73e-07	2.44626	0.00176089	8.74351		chr2R:18978472-18979695	NA	1	1.84995	0.000938	NA
chrX:2502403-2504542	32.933	1.63e-07	7.90233	2.29044e-17	4.1675		chr3R:25112611-25114637	21.3241	3.05e-07	2.07171	0.000304568	10.293		chrU:837443-838480	1.77842	0.00572732	1.82394	2.23e-06	-1.0256
chrX:6498629-6500630	32.7861	1.25e-07	7.12926	3.5523e-15	4.59881		chr3L:22657469-22658756	21.3081	6.78e-05	1.66027	0.196543	12.8342		chr2L:11574701-11575849	2.90001	1	1.79492	0.000373	1.61568
chr2L:22156553-22158197	32.4182	2.44e-11	6.68426	3.30066e-17	4.84993		chr3R:6181327-6183591	21.2363	6.11e-11	1.86518	0.0155125	11.3857		chr2L:7660139-7661854	NA	1	1.79452	0.000435	NA
chrU:5798938-5801926	31.8112	1.2e-07	5.67658	1.10689e-17	5.60394		chr3L:8653753-8655542	21.0676	1.76e-06	1.83879	0.00467668	11.4573		chr2L:1344699-1345992	2.46467	1	1.77658	0.000672	1.38732
chr3L:111293-113535	31.4285	2.43e-07	6.07362	2.34572e-13	5.17459		chr2L:16246400-16248381	20.7901	1.64e-10	1.91938	0.00320376	10.8317		chr3L:6440620-6441506	1.54289	0.312102	1.76388	0.000467	-1.14323
chr3L:8678114-8679742	31.1723	3.05e-07	4.52112	4.88058e-11	6.89481		chr3R:17201663-17203063	19.8341	3.46e-06	2.40978	0.00520274	8.23066		chr2L:11380675-11381657	NA	1	1.76073	0.000136	NA
chr3L:14002076-14004156	30.1675	1.31e-07	9.01997	1.48061e-16	3.34452		chr3L:12727567-12729247	19.6972	2.3e-07	4.43707	0.000275081	4.43923		chr3R:2085256-2086322	7.42893	1	1.75742	0.000251	4.22718
chr2L:16515130-16517964	30.0669	8.22e-11	5.17591	3.15655e-12	5.80901		chrX:12502545-12504105	19.0135	4.89e-07	1.80081	0.00650691	10.5583		chr3L:18402397-18403608	0.939146	0.773087	1.7563	0.000765	-1.8701
chr3L:16539414-16540751	28.3903	1.2e-06	6.9032	1.96295e-14	4.11263		chr2L:2747875-2748994	18.0223	1.94e-10	0.986261	0.190051	18.2733		chr2L:11381765-11382675	1.62769	0.0216025	1.72716	0.000128	-1.06111
chr2R:4453010-4456020	28.2177	8.67e-12	4.42437	1.8359e-18	6.37779		chr3R:3933889-3935262	18.0202	7.5e-09	0.917487	0.70057	19.6408		chr3R:593378-594272	NA	1	1.71781	0.000229	NA
chr3L:8694584-8696468	28.094	2.24e-07	5.56094	8.81746e-12	5.05201		chr3R:3732891-3734407	17.8553	7.06e-11	1.77595	0.00333846	10.054		chr2L:13689181-13690604	1.4207	0.0447255	1.70496	0.000199	-1.20008
chr3R:4130426-4131748	28.0688	4.74e-11	2.42441	3.00001e-06	11.5776		chr3R:21486250-21488367	17.654	2.35e-07	1.47727	0.291461	11.9504		chr3L:3161820-3162967	2.34902	0.0143905	1.67945	0.000415	1.39869
chr3L:5723525-5727510	27.4754	1.18e-07	4.44896	3.38173e-19	6.17569		chr3L:5229437-5230848	17.1265	1.4e-06	1.76591	0.00752858	9.69841		chrX:8931407-8932372	3.37473	0.000177448	1.66787	3.67e-05	2.02338
chr3L:16773443-16774725	26.8316	5.54e-05	4.47886	1.47026e-06	5.99072		chr3L:15488389-15490161	16.819	9.31e-06	1.93283	0.267758	8.70173		chr2L:14773661-14775154	1.99513	1	1.65351	0.000822	1.20661
chr2L:7999748-8001361	25.8259	1.14e-08	2.16473	8.48034e-05	11.9303		chr3R:7035202-7037714	16.7408	2.91e-10	2.25417	0.000240498	7.4266		chr2L:6740611-6742003	NA	1	1.64597	0.00066	NA
chr3L:1296972-1298530	25.607	1.93e-07	3.64088	7.12401e-13	7.03318		chr2R:8555726-8556964	16.5509	1.54e-07	1.90204	0.0762348	8.70164		chr3h:312197-313152	2.00561	0.00902168	1.61681	0.000202	1.24047
chrX:16981807-16985919	25.5352	1.7e-07	4.79674	1.93072e-12	5.32345		chr3L:20428622-20429908	16.5009	6.79e-07	1.13596	0.357391	14.526		chrX:3754770-3755752	1.41919	0.238669	1.60172	0.00034	-1.12862
chr2R:7688406-7691781	25.3833	3.36e-11	4.98699	2.99923e-13	5.0899		chr3L:20940694-20942509	16.4473	5.19e-07	0.817972	0.938357	20.1075
chr2R:13231931-13234677	25.2256	3.41e-11	3.10698	2.67853e-07	8.11902		chr3R:11628972-11630720	16.4087	1.4e-07	NA	1	NA						average fold enrichment during hs=	0.355398
chr3R:19644564-19645983	25.0629	1.01e-07	5.52181	8.62982e-16	4.5389		chr3L:10653422-10655415	16.3575	1.42e-06	1.55817	0.0339197	10.4978
chrX:5721497-5723126	24.8004	1.14e-06	2.77523	1.97097e-06	8.93634		chr3R:9539634-9540992	16.1553	1.18e-07	1.76971	0.015594	9.12879		note: The segment coordinates listed above represent the coordinates of segments bound in the rt data. We identified segments bound during rt only as any segment bound during rt that does not overlap with a segment bound at hs. The fold change ratios and p-values given belong to the probe assigned as the peak probe for that segment. As explained in the results, the peak probe is the probe in the …
chr3L:17937669-17939090	24.6116	2.96e-07	5.09968	9.00637e-15	4.8261		chrX:10935713-10937770	16.1347	9.45e-06	NA	1	NA
chr2R:8193228-8195243	23.936	1.12e-08	5.44609	2.89333e-10	4.39508		chrX:3209093-3210511	15.8915	1.04e-06	NA	1	NA
chr2R:20494243-20496210	23.428	1.11e-10	6.49423	6.05827e-15	3.6075		chrX:16427005-16428244	15.728	2.2e-05	1.36089	0.301766	11.5572
chrX:13817515-13818733	23.3131	1.6e-05	5.61331	8.89524e-08	4.15319		chr2R:5107423-5109091	15.7107	1.17e-10	1.95305	0.00124347	8.04417
chr2R:11643607-11645632	23.2787	2.41e-11	7.70431	2.63654e-17	3.02151		chr2R:1384850-1386007	15.4738	1.06e-06	2.13808	0.00113074	7.23722
chr3R:23773782-23774898	23.1134	3.75e-07	2.50903	1.09864e-05	9.21209		chr2R:14918146-14919950	15.1836	9.63e-11	1.35555	0.0351198	11.2011
chr3R:4637882-4640627	22.7159	5.55e-09	4.64031	4.26765e-09	4.89534		chrX:10108409-10109674	14.9148	1.23e-06	1.69137	0.0155217	8.81816
chr2L:5976954-5979658	22.674	1.23e-10	5.37998	1.39935e-14	4.21452		chr2L:19159197-19163342	14.4372	5.21e-10	1.06565	0.00987377	13.5478
chr3R:22085781-22087405	22.3863	1.23e-06	4.84987	7.19701e-09	4.61586		chrX:16393022-16395240	14.0688	5.6e-06	2.14293	0.00225705	6.56521
chr3R:17459056-17460366	21.9447	8.71e-05	4.85265	1.43599e-07	4.52221		chr3R:12940937-12942490	13.4797	6.14e-05	1.16099	0.533083	11.6105
chr3L:3179667-3182743	21.8144	6.77e-07	6.44974	1.34878e-10	3.38222		chr3L:17969252-17970510	13.289	2.04e-06	1.57657	0.238484	8.42911
chrU:5802915-5803845	21.5798	2.31e-07	2.46108	1.33972e-07	8.76842		chr3R:27552852-27554304	13.239	7.08e-05	1.34348	0.159295	9.85423
chrX:15580343-15582517	21.364	3.92e-07	4.52749	4.11267e-11	4.71873		chr2R:10088678-10090693	13.2095	1.17e-07	1.70449	0.0318871	7.74981
chr3R:4180172-4181592	21.1797	2.39e-10	2.99827	4.89353e-09	7.06395		chr3L:17975245-17976623	13.0409	2.68e-05	1.03456	0.42835	12.6052
chr3R:16653528-16655177	20.9049	2.57e-06	3.63341	7.69458e-07	5.75352		chr3R:14223904-14225819	12.5734	5.1e-07	1.14261	0.152046	11.0041
chrX:14042419-14043779	20.7662	5.05e-07	7.56492	2.85477e-15	2.74507		chr3R:18509063-18510627	12.5547	9.58e-07	1.72183	0.0244435	7.29149
chrX:15569102-15570633	20.6673	0.000140438	3.1797	0.000107544	6.49976		chr3L:22802869-22804270	12.5005	3.44e-06	1.91231	0.0145832	6.53688
chrX:12500388-12502334	20.4377	9.8e-07	4.15456	5.61955e-09	4.91935		chr2R:19667100-19667911	12.0167	3.89e-06	2.23561	0.00191489	5.37511
chr3L:5739121-5740716	20.4276	4.24e-07	4.72588	2.08782e-10	4.3225		chr2R:10836748-10837765	11.9759	4.91e-05	NA	1	NA
chr3R:14398892-14400484	20.2116	7.35e-10	3.5585	2.34847e-10	5.67982		chr3L:14751486-14752844	11.8691	9.33e-06	1.56198	0.106623	7.59878
chr3R:4086466-4088950	20.1033	1.34e-10	5.0278	1.85787e-14	3.99843		chr3R:17425217-17426683	11.8141	9.81e-06	2.01861	0.0137952	5.85261
chrX:19517241-19518787	19.581	4.86e-07	2.74351	2.62962e-07	7.13721		chrX:6199385-6201048	11.6768	2.63e-05	1.08825	0.888837	10.7299
chr3L:16015065-16016774	19.4264	1.3e-05	1.96998	0.0345395	9.8612		chr3R:19924577-19925702	11.513	5.03e-06	1.52184	0.172854	7.56519
chr2R:3316103-3319183	19.2257	9.64e-11	4.02965	8.11237e-10	4.77105		chr3L:4104648-4107021	11.4563	1.18e-06	2.53278	0.000441808	4.5232
chr3L:1479667-1480905	19.1691	3.11e-07	2.10471	3.84345e-06	9.10773		chr2R:16675674-16676589	11.3136	1.87e-05	0	0	NA
chr2L:5797536-5798868	19.1281	4.03e-07	8.3076	7.48733e-07	2.30249		chr3R:5168973-5171192	11.2902	2.5e-10	NA	1	NA
chrX:15824166-15825633	18.8328	3.12e-07	3.61351	7.96157e-09	5.21177		chr2L:5288712-5289653	11.2097	9.07e-05	0.891728	0.959997	12.5708
chrX:8934501-8936155	18.6416	2.93e-07	4.76051	1.95844e-13	3.9159		chrX:8264260-8265636	11.0886	1.56e-05	2.35739	0.000988126	4.70376
chr3R:12012047-12013872	18.4473	1.86e-10	2.35799	1.49422e-06	7.82333		chrX:2129985-2131439	10.878	1.06e-06	2.08326	0.000860757	5.2216
chr2R:17112195-17114879	18.3016	5.31e-08	2.89862	7.19719e-06	6.31389		chr2R:2999801-3001257	10.7916	2.15e-09	1.76433	0.00278181	6.11655
chr2R:12371581-12372888	18.1062	1.36e-10	4.96514	1.71074e-08	3.64666		chrX:20001472-20003449	10.7034	3.13e-05	1.54345	0.0711314	6.93476
chr2R:9769682-9771726	17.941	1.05e-10	7.47927	1.53665e-13	2.39876		chrX:11638944-11640192	10.5305	5e-05	2.35569	0.000240206	4.47023
chr3R:10450534-10452340	17.8003	1.69e-10	2.40823	1.60491e-05	7.39147		chrX:349227-350721	10.4881	0.000135865	1.24207	0.308285	8.44406
chr2L:19537963-19539359	17.6578	5.06e-10	2.84373	3.01902e-05	6.20939		chr3L:21773387-21774773	10.2502	3.34e-06	1.59207	0.0418946	6.43827
chrX:11598096-11599554	17.1855	4.16e-07	4.81911	1.1143e-13	3.56611		chr3L:14942694-14944002	10.1645	6.73e-06	0.707657	0.367595	14.3636
chr3R:27425105-27426704	17.1372	2.01e-06	4.56505	1.10511e-05	3.75401		chr3L:19841920-19843123	10.1395	1.94e-06	1.65279	0.000388756	6.1348
chr2R:3293640-3296395	17.0973	1.25e-09	2.28369	1.03575e-05	7.48673		chr3L:9337241-9339092	10.1106	5.69e-06	1.09983	0.0818451	9.19295
chr2R:4418183-4420147	16.9914	6.95e-10	5.75615	4.73078e-14	2.95186		chrX:18722225-18723871	10.0616	1.27e-06	1.31508	0.00648324	7.65094
chr2R:7408073-7410056	16.8955	4.14e-10	2.84482	6.74936e-06	5.93904		chr3R:12274755-12276229	10.0467	1.39e-09	1.9038	0.000492906	5.27719
chr2L:13385139-13386607	16.8764	1.35e-08	3.8483	6.13988e-08	4.38542		chr3R:19875706-19878031	10.0004	1.06e-06	NA	1	NA
chr2R:14043818-14045548	16.6013	1.44e-10	2.55738	4.16463e-07	6.49152		chr2R:4424943-4426004	9.98743	7.39e-07	1.36742	0.0914022	7.30383
chr2R:9107112-9110325	16.4248	8.42e-11	2.04109	0.00165111	8.04709		chr2R:8394919-8396661	9.80031	1.39e-09	1.91967	0.000261447	5.1052
chr3R:19036051-19037443	15.4236	8.76e-06	2.79353	1.97523e-05	5.52118		chr2L:12474708-12476152	9.6075	5.94e-10	0.988707	0.282624	9.71723
chr3R:19046311-19047965	15.3713	1.31e-06	2.66517	1.46749e-05	5.76746		chr2L:6355160-6357107	9.52946	1.9e-08	1.54772	0.00434996	6.15709
chr2R:17151956-17153867	15.132	4.46e-10	4.55907	1.28818e-05	3.31909		chr3R:17399627-17400978	9.02861	4.16e-05	1.77032	0.000544297	5.1
chrX:617902-619369	14.9564	1.16e-06	2.6538	9.06504e-08	5.63586		chrX:16408068-16409534	8.94615	9.72e-05	1.68752	0.0454237	5.30135
chr2R:3277767-3279372	14.6683	1.46e-09	1.79374	8.88883e-05	8.17749		chr2R:12301736-12303353	8.88502	2.97e-08	1.75035	0.00147688	5.07615
chrX:8406350-8409184	14.3954	1.45e-06	3.78188	2.66147e-06	3.80642		chr2L:478631-479708	8.82918	7.48e-07	1.61203	0.0656739	5.47707
chr2R:6391389-6392361	14.3224	0.000136473	0	0	NA		chr3L:16975079-16976156	8.78897	0.000165006	1.95258	0.000229213	4.50122
chr2L:7423606-7425685	14.0955	2.55e-09	2.29078	6.13754e-07	6.15315		chr2R:12609620-12610909	8.6764	1.2e-07	1.43751	0.0236066	6.03571
chrU:1583160-1584792	14.049	4.41e-07	2.68678	2.34116e-08	5.22896		chrX:12582342-12583362	8.63972	2.17e-05	1.50825	0.0147129	5.72833
chr3R:14070382-14072630	13.7737	1.4e-09	2.09891	0.000564333	6.56229		chr3L:17928696-17930270	8.57776	4.02e-05	1.52783	0.124293	5.61434
chrX:1476542-1479027	13.2722	1.17e-06	3.56289	6.27856e-10	3.72511		chr2R:10419053-10419906	8.51389	0.000829908	NA	1	NA
chr3R:20011631-20013204	13.013	1.61e-05	2.96103	2.10174e-05	4.39475		chr2R:9475830-9477406	8.44817	2.2e-09	NA	1	NA
chrX:8740312-8742009	12.8647	3.31e-06	5.87746	6.10964e-13	2.18882		chr3R:15728578-15729654	8.38683	1.06e-05	0.952919	0.857548	8.8012
chr3R:10564861-10566529	12.7108	1.33e-09	5.37151	1.50313e-13	2.36634		chr3L:17767259-17768430	8.29641	8.7e-07	1.47839	0.347841	5.61179
chr2L:12721024-12722845	12.6918	2.02e-09	2.04719	9.97591e-05	6.19963		chr2R:13363116-13364637	8.18575	7.97e-08	2.46138	0.0126962	3.32568
chr3R:8203532-8205028	12.6173	6.35e-09	3.98755	1.16977e-09	3.16417		chr2R:12338279-12339538	8.14808	2.14e-08	1.64517	0.0104402	4.95274
chr3R:4496098-4497568	12.5575	9.32e-09	2.53776	4.93032e-05	4.94827		chr2R:7552355-7553607	8.13082	3.11e-08	1.30103	0.103348	6.24953
chr3R:25470966-25472733	12.4994	1.12e-06	2.59311	2.64019e-06	4.82024		chr2L:154844-156343	8.12909	1.44e-08	1.29332	0.0523312	6.28544
chr3R:27435658-27437398	12.3355	6.5e-07	2.64884	2.28957e-05	4.65695		chr2R:8387633-8388608	8.07621	7.91e-06	1.56532	0.00416546	5.15946
chr3L:1283128-1284910	11.9351	2.71e-06	7.14445	1.22706e-13	1.67054		chr3L:13968781-13970592	7.99217	1.84e-05	1.68331	0.0359133	4.7479
chrX:8750423-8751720	11.89	2.1e-05	1.8193	0.000943832	6.53544		chrX:13157616-13159286	7.98686	1.08e-05	NA	1	NA
chr3L:1600850-1602693	11.8521	1.22e-05	2.59418	9.42858e-06	4.56874		chr3L:4420314-4422045	7.93533	4.4e-06	1.70851	0.00101085	4.64459
chrX:5746796-5748210	11.8109	2.62e-06	3.23368	3.27091e-07	3.65247		chr3R:1193132-1194818	7.84861	2.16e-07	1.86735	0.0321904	4.20307
chr2R:14768556-14769629	11.7688	2.86e-08	2.44909	3.01651e-08	4.8054		chr2L:7459366-7461040	7.83456	6.6e-09	1.40303	0.253384	5.58401
chrX:621808-623342	11.7639	9.38e-07	4.45686	9.405e-10	2.63951		chr2R:10000009-10001260	7.66146	5.97e-09	1.95064	0.0125218	3.92766
chrX:13165894-13167772	11.6119	1.15e-06	4.23252	2.86366e-13	2.7435		chr2L:7431804-7432973	7.63118	1.97e-06	1.05028	0.832024	7.26587
chr3L:17543808-17545449	11.5223	0.000148511	4.21948	1.72895e-08	2.73075		chrX:11552543-11554012	7.6047	5.01e-05	1.73435	0.0484109	4.38474
chr3L:1625001-1626165	11.4669	0.000114196	1.92045	7.21922e-05	5.97095		chr2R:10018499-10019581	7.59271	7.24e-05	1.64539	0.0677699	4.61454
chr2h:1405309-1406579	10.8491	8.35e-09	2.02191	0.000141565	5.36576		chr3R:22062750-22064079	7.38143	4.01e-05	1.22759	0.0524799	6.01297
chrX:6189667-6191677	10.8413	6.88e-06	2.75096	1.2424e-06	3.94091		chr2R:9523935-9526022	7.35823	1.8e-07	1.73319	0.00295639	4.24548
chr2R:13655506-13659016	10.815	7.15e-10	2.94407	2.27999e-08	3.6735		chr2L:485194-486751	7.30783	7.38e-06	0.91428	0.614147	7.99298
chr3R:25144408-25145596	10.6651	4.31e-06	3.59616	4.34543e-08	2.9657		chr3R:8191066-8192721	7.29967	6.25e-07	1.83767	0.23284	3.97224
chr3R:3944283-3946046	10.5203	1.61e-08	2.49434	0.000292464	4.21769		chr2L:5285248-5286284	7.24933	6.99e-05	1.10578	0.133697	6.55583
chr2R:4941533-4944342	10.4311	4.05e-10	1.56743	0.00216742	6.6549		chrX:17255372-17256361	7.16245	4.97e-05	1.02136	0.658565	7.01264
chr2L:18834796-18836471	10.3981	1.74e-07	2.07644	3.59632e-06	5.00767		chr3L:13959230-13960459	7.07539	1.99e-05	0.892547	0.213718	7.92719
chr2L:12692338-12693387	10.3666	3.18e-10	2.71867	1.9603e-09	3.81312		chr3R:16430403-16431960	6.98208	2.61e-05	1.99364	0.00044625	3.50218
chr2R:10823122-10824740	10.0668	1.69e-09	1.90521	2.26728e-05	5.28384		chr2L:8169578-8171233	6.96993	2.6e-07	NA	1	NA
chrX:3964590-3966203	10.0396	3.75e-06	2.29139	1.14369e-06	4.38142		chrX:13468162-13469297	6.96007	2.83e-05	1.29186	0.0532352	5.38766
chrX:16542143-16543696	9.8284	5.93e-06	2.25397	0.000926663	4.36049		chr3L:1611141-1612176	6.92174	3.97e-05	1.11815	0.0679813	6.19034
chr3R:41215-42007	9.82031	2.24e-05	2.79127	1.9847e-09	3.51823		chrXh:159459-161456	6.90058	9.17e-06	1.89971	0.0119755	3.63245
chr2R:8471498-8472665	9.54033	2.54e-07	2.30964	1.801e-06	4.13066		chr2R:2481182-2482397	6.8752	1.4e-05	1.74551	0.000978491	3.9388
chrX:8089102-8091019	9.47088	8.41e-06	1.44881	1	6.537		chr3R:4645844-4646941	6.80056	3.43e-07	1.63999	0.0720573	4.14671
chr3R:25109854-25111548	9.31703	6.89e-06	2.59988	1.35661e-07	3.58364		chr3R:27572962-27574242	6.75021	1.15e-05	1.48324	0.0264612	4.551
chr3R:7836289-7837724	9.20747	1.66e-07	2.50476	4.28766e-06	3.676		chrX:7168690-7170625	6.66567	6.36e-05	1.2053	0.387556	5.5303
chrX:5274549-5275626	8.83297	2.33e-06	2.6815	6.00491e-08	3.29404		chr3L:12496249-12497499	6.62735	5.96e-06	1.19476	0.0762166	5.54703
chr3R:10919193-10921110	8.77191	1.77e-09	2.3633	6.08472e-07	3.71171		chr2R:6697238-6698449	6.54715	6.66e-06	1.93077	0.0493803	3.39095
chr2R:12762001-12763052	8.71247	2.07e-05	2.33894	7.10525e-05	3.72496		chr3R:1485026-1486855	6.54227	1.12e-06	1.09667	0.729174	5.96555
chr3R:7439720-7442053	8.48285	3.51e-07	1.5846	3.13657e-05	5.3533		chr3R:6220920-6222439	6.37051	1.3e-07	1.33052	0.143578	4.78799
chr3R:18344633-18345876	8.45434	3.87e-05	3.63562	1.33404e-08	2.32542		chr3L:22516600-22518027	6.2439	3.28e-05	1.34623	0.34057	4.63806
chr2R:19221077-19222779	8.36307	1.34e-08	6.17398	2.76365e-11	1.35457		chr2L:16526038-16527453	6.21032	1.96e-06	1.06758	0.0224219	5.81717
chr3R:17409731-17410902	8.34954	3.88e-06	3.08404	2.24322e-06	2.70734		chr2L:15034158-15035283	6.15301	7.89e-06	1.40354	0.157611	4.38393
chr3R:17775572-17777096	7.46287	3.23e-06	2.03583	0.000450598	3.66576		chr3L:14697562-14698920	6.11216	0.000398349	1.2308	0.167997	4.96601
chr2L:2906934-2908425	6.97673	3.61e-08	3.29793	2.06619e-09	2.11549		chr3L:8282194-8284182	6.10771	1.64e-05	1.56664	8.60882e-05	3.8986
chrX:9928105-9929867	6.75762	1e-05	1.68514	0.000427369	4.01013		chr2R:13920958-13922403	6.08203	5.96e-07	2.66086	0.000257548	2.28574
chr2L:21745440-21746932	6.52931	1.35e-08	4.44107	7.73595e-15	1.47021		chr2R:17585602-17587220	6.05023	0.000615364	2.47732	0.000377236	2.44225
chr2L:16680962-16682096	6.48631	2.39e-07	3.20445	4.21757e-08	2.02416		chr2R:14143209-14144805	6.00011	2.46e-07	0.307355	0.770087	19.5217
chr2L:21388007-21389248	6.47844	1.39e-07	1.7298	7.47037e-05	3.74519		chr3L:4799198-4800295	5.92295	0.000381369	0.960529	0.405145	6.16634
chr3R:1288829-1290895	6.35232	5.22e-05	2.37527	1.61498e-05	2.67436		chr3R:24660831-24662039	5.9162	0.000417497	1.03625	0.59323	5.70921
chr3R:26107728-26108819	6.18302	5.72e-05	3.20506	1.12041e-05	1.92914		chrX:20993655-20995277	5.90899	9.6e-06	1.239	0.412478	4.76915
chrX:14858542-14859977	5.99643	2.75e-05	2.3328	2.48935e-06	2.57049		chr2L:21644955-21645962	5.86345	4.66e-08	1.57052	0.00132493	3.73345
chr3R:5455574-5458627	5.89788	4.69e-07	2.10617	4.57887e-06	2.80028		chr3R:14117414-14118896	5.84333	3.68e-06	1.06343	0.892482	5.4948
chr3L:8333890-8335098	5.62715	4.96e-05	2.10315	2.90354e-05	2.67558		chr2L:8127347-8128915	5.81354	1.58e-07	1.22791	0.672781	4.7345
chr3R:8195820-8197146	5.47701	1.23e-08	2.58318	3.66175e-10	2.12026		chr3L:11044412-11046366	5.792	1.1e-05	1.0774	0.0123173	5.37588
chr2R:2225114-2226173	5.40035	7.56e-05	1.75023	0.00056603	3.08551		chr3L:19057644-19058461	5.76844	0.000520803	1.22783	0.0383197	4.69809
chr2R:9520160-9521944	4.89078	1.78e-07	1.442	0.000571535	3.39167		chr2L:16486867-16488260	5.74742	4.51e-07	1.19426	0.0602791	4.81254
chr2R:13948169-13949503	4.85461	7.05e-07	1.88989	9.9061e-06	2.56873		chr2L:12420787-12421899	5.73832	2.67e-05	1.22218	0.242822	4.69515
chrX:1256171-1257211	4.53355	8.04e-05	2.2714	4.22103e-08	1.99593		chr3R:25316458-25317522	5.71226	4.37e-05	0.747396	0.156966	7.64289
chr2R:5632872-5634357	4.28242	0.00010236	NA	1	NA		chr2R:14317204-14318408	5.65633	2.9e-08	1.31827	0.0520461	4.29073
chrX:15936212-15937459	4.06927	7.42e-05	1.9168	0.000110298	2.12295		chr3R:5503358-5505518	5.65035	7.9e-06	1.24731	0.536911	4.53001
chr2R:16184731-16186638	3.90501	9.51e-07	1.37423	0.00129939	2.8416		chr3L:21106336-21107682	5.64088	2.94e-05	1.08716	0.510112	5.18862
chr3L:16123028-16125125	3.83047	6.32e-05	1.7394	5.59986e-05	2.20218		chrX:114332-115532	5.58129	9.53e-05	1.73842	0.108743	3.21055
chr2L:20905781-20907052	3.6207	1.29e-07	1.22902	0.00765379	2.946		chr2L:14346277-14347499	5.54439	1.18e-05	0.80555	0.795436	6.88274
chrX:7958752-7960274	3.44331	3.25e-05	2.2173	0.000408025	1.55293		chr3R:474832-476276	5.44832	5.11e-08	1.45874	0.00199026	3.73494
							chr2L:16754945-16756107	5.43016	4.85e-06	1.54384	0.104221	3.5173
				average fold enrichment during hs=	4.88082		chr3R:27540355-27541521	5.40383	0.000174243	0.932493	0.477897	5.79504
							chr2R:5991842-5993593	5.39883	3.81e-06	1.44078	0.111877	3.74716
note: The segment coordinates listed above represent the coordinates of segments bound in the hs data. We identified segments bound under both hs and rt conditions as any segment bound during hs that also overlaps with a segment bound at rt. The fold change ratios and p-values given belong to the probe assigned as the peak probe for that segment. As explained in the results, the peak probe is the…							chr3L:7949117-7950918	5.39235	2.37e-05	1.84564	0.000282017	2.92167
							chr3L:16555870-16557145	5.38519	0.000110485	1.00574	0.382776	5.35447
							chr3R:7584629-7585677	5.36648	5.56e-05	1.56209	0.00194021	3.43545
							chr2R:19561349-19562794	5.3541	4.79e-06	1.25916	0.0267922	4.25212
							chr3R:5905820-5907221	5.23617	7.5e-07	1.40484	0.0753309	3.72724
							chr3L:20742716-20744070	5.20241	7.56e-06	2.09862	0.000891628	2.47896
							chrX:18637550-18638700	5.15591	0.00032373	1.35939	0.0151982	3.79281
							chr2R:3270284-3271709	5.15481	0.000375016	1.87961	0.0448892	2.74248
							chr2R:14783319-14784316	5.10377	1.53e-05	1.36989	0.372475	3.72568
							chr3L:15483800-15485003	5.0599	0.000111102	1.04664	0.528864	4.83441
							chr2L:161050-162896	5.03117	5.94e-06	1.27869	0.274375	3.93462
							chr2L:20883933-20885160	5.02042	1.12e-06	1.08038	0.413408	4.64692
							chr3L:16009148-16010205	4.99653	0.000625184	0.948277	0.787092	5.26906
							chr3R:20390880-20392074	4.99561	0.000613041	0.718654	0.985797	6.95134
							chr3L:3233279-3234405	4.96846	0.000251531	0.971003	0.0648047	5.11683
							chrX:19485503-19486724	4.93863	2.23e-05	1.32131	0.0372623	3.73768
							chr3L:12388088-12389562	4.91455	7.73e-05	1.37796	0.0444005	3.56654
							chr2L:12530590-12531750	4.88765	1.28e-05	0.835109	0.713272	5.85271
							chr2R:3289107-3290400	4.87855	3.8e-06	1.32986	0.379897	3.66847
							chr3L:1337901-1339385	4.85408	3.87e-05	1.05879	0.268312	4.58454
							chr3L:20117186-20118403	4.83658	0.00080365	0.93573	0.336474	5.16878
							chr2L:19155896-19158021	4.83654	7.73e-06	1.45577	0.0327087	3.32233
							chr4:1051559-1053588	4.81399	0.000119716	1.3032	0.276547	3.69398
							chr2R:9472538-9474035	4.79217	4.79e-06	1.46466	0.00167952	3.27187
							chrX:9723983-9725481	4.77355	0.0001422	1.11839	0.181288	4.26822
							chr3L:9460504-9461846	4.73975	6.21e-05	0.825343	0.798526	5.74276
							chr2R:7130749-7131933	4.73872	5.04e-07	1.30234	0.00914359	3.63863
							chr2L:12719208-12720400	4.72233	2.32e-06	1.64096	0.0648695	2.87779
							chrU:5828049-5829262	4.72114	4.26e-05	2.06799	0.00459579	2.28296
							chr3L:6665104-6666063	4.7121	0.000564644	2.19362	0.00641287	2.14809
							chr2R:5071633-5072929	4.70236	3.38e-07	1.19042	0.298343	3.95017
							chr2L:9938203-9939720	4.68713	3.69e-05	1.06927	0.135958	4.3835
							chr3L:2702564-2703585	4.6402	0.000223537	1.05066	0.378496	4.41647
							chrX:615150-616621	4.62895	5.01e-05	1.66667	0.00319497	2.77736
							chr2L:20723157-20724280	4.6135	0.00011428	1.26365	0.0178099	3.65092
							chr3R:14068831-14070046	4.4869	7.73e-06	1.54799	0.0108571	2.89854
							chr2R:617692-618667	4.4848	0.000737345	1.18048	0.00261505	3.79913
							chr3R:4760974-4761823	4.4768	5.88e-06	1.50431	0.000522449	2.97599
							chr2R:6750044-6750908	4.47526	0.00013349	2.12637	0.00177163	2.10465
							chrX:5265467-5267026	4.45142	4.4e-05	1.87758	0.0001164	2.37083
							chr2R:6113673-6115217	4.43022	1.07e-05	2.00314	0.00143209	2.21163
							chr3h:383682-384722	4.42208	3.85e-07	1.57351	0.00140648	2.81033
							chr3R:2194193-2196014	4.40839	9.2e-06	0.832409	0.858582	5.29594
							chr2R:5357351-5358344	4.39536	0.000265824	0.999126	0.300304	4.39921
							chr2R:18113337-18114132	4.37798	0.000134796	1.16839	0.0611287	3.74703
							chr2R:11210120-11211138	4.35768	0.000568727	0.972247	0.463167	4.48207
							chr2L:5085108-5085950	4.30336	0.000233003	1.40529	0.0395043	3.06226
							chr3R:26105887-26107191	4.28342	0.000221772	0.902698	0.257872	4.74513
							chr2R:9656641-9658017	4.2734	1.54e-06	1.3937	0.0324664	3.06623
							chr2R:14938869-14940480	4.24704	4.07e-06	1.09191	0.19604	3.88956
							chr2L:7414217-7416188	4.23424	1.32e-06	1.52887	0.00846728	2.76952
							chr2R:598225-599415	4.18436	2.8e-06	0.929991	0.577581	4.49936
							chr2R:5997891-5999132	4.14312	1.84e-05	1.16832	0.0447768	3.54622
							chr2h:876607-877900	4.13956	4.1e-06	1.40233	0.0372207	2.95191
							chr3R:6206467-6207335	4.12398	2.0725e-05	1.01385	0.118378	4.06763
							chr3R:20355596-20357019	4.12211	0.00012675	1.00408	1	4.10535
							chr3L:14754955-14756261	4.10639	1.41e-05	1.14649	0.34561	3.5817
							chr3L:3789489-3790843	4.04021	0.000721652	NA	1	NA
							chr2R:6039690-6040841	4.00366	8.26e-06	1.66694	0.0638956	2.4018
							chr2R:9539543-9540770	3.9822	9.47e-06	1.32232	0.267656	3.01152
							chrX:1128159-1129290	3.92496	7.85e-05	1.08452	0.396969	3.61909
							chr2L:8009300-8010614	3.89353	0.000217978	0.835831	0.910431	4.65827
							chrX:8738645-8740109	3.8845	1.59e-05	1.05156	0.0312899	3.69404
							chr2R:1511693-1512856	3.84281	1.86e-05	1.53133	0.0225638	2.50946
							chr2L:13903924-13904965	3.80778	3.02e-05	1.26013	0.35094	3.02173
							chr2R:12534826-12535857	3.79799	4.97e-07	1.32925	0.000527039	2.85724
							chr2R:8164107-8165432	3.75524	0.000130513	1.09239	0.340849	3.43765
							chr2R:6609849-6611327	3.73926	1.63e-05	0.938185	0.480979	3.98563
							chr3R:11882465-11883571	3.68242	6.47e-05	1.45143	0.106559	2.5371
							chr2R:4266820-4268081	3.65286	0.000442422	1.53887	0.0722797	2.37373
							chrX:11829049-11830172	3.61962	0.000133041	NA	1	NA
							chr2h:1613449-1614705	3.59061	1.27e-06	1.25585	0.0226342	2.85911
							chr2R:6079060-6080327	3.5613	1.08e-06	1.42965	0.0340712	2.49104
							chr3L:11333577-11334972	3.5415	0.000383914	0.960954	0.272953	3.6854
							chr2L:4623654-4624662	3.51357	0.000465936	1.43383	0.0405647	2.45048
							chr3h:1901498-1902605	3.48381	4.53e-06	1.14255	0.0276802	3.04917
							chr2L:7441725-7443011	3.47074	8.13e-07	1.47393	0.00248628	2.35474
							chr2R:19703811-19704919	3.37273	0.000272664	0.998421	0.427509	3.37806
							chr3R:17017177-17018479	3.35497	0.000103102	1.15708	0.00203326	2.89951
							chr2L:9894142-9895273	3.34025	1.52e-05	1.11154	0.0207305	3.00506
							chr3R:11372128-11373829	3.29924	3.78e-07	1.24043	0.0341959	2.65976
							chr3L:20329188-20330681	3.27036	0.000217587	1.25923	0.197782	2.59711
							chr3h:995948-997072	3.17343	0.000185947	1.89883	0.000247764	1.67125
							chr2L:16273908-16275173	3.16624	6.3e-05	0.821792	0.893771	3.85285
							chr3R:12465543-12466834	3.12476	8.36e-05	1.35711	0.417268	2.30251
							chrX:13919340-13920473	3.09058	0.000289198	1.35263	0.160376	2.28488
							chr3R:16676046-16677036	3.08127	0.000316202	0.980316	0.521733	3.14314
							chrX:5498657-5500062	3.0441	3.01e-05	1.7082	0.00270074	1.78206
							chr3R:162826-164088	2.8113	2.48e-05	1.06116	0.471484	2.64928
							chr3R:26599221-26600273	2.80745	0.000963387	NA	1	NA
							chr2R:4952465-4953650	2.79773	5.94e-05	1.0945	0.0854435	2.55617
							chr3R:25980581-25981688	2.77609	0.000222606	1.17035	0.331555	2.37202
							chr2L:1082720-1084453	2.76082	1.03e-05	1.23608	0.0188733	2.23352
							chr2L:878745-879917	2.62591	0.000116247	1.50577	0.00666637	1.74391
							chr3L:19832988-19834452	2.58903	7.93e-05	NA	1	NA
							chr2R:13912857-13913941	2.54791	1.7e-05	1.12454	0.00334281	2.26573
							chr2L:1600242-1601492	2.53312	0.000145287	0.80483	0.423797	3.1474
							chr2L:15899480-15900484	2.53194	0.000429953	1.31618	0.221456	1.9237
							chr2L:12010950-12012501	2.50572	0.000331293	1.3391	0.0617056	1.87119
							chr2L:13267749-13269207	2.48412	7.06e-05	1.30285	0.00677974	1.90668
							chr2L:19488961-19490370	2.46748	2.15e-05	NA	1	NA
							chr3R:13917894-13918688	2.41276	0.000124729	1.29515	0.265	1.86293
							chr3L:11655105-11656356	2.40056	0.00060753	NA	1	NA
							chr3R:14570885-14573781	2.37139	3.04e-06	0.824123	0.365634	2.87747
							chr2R:5373894-5375219	2.24606	0.000228822	1.19009	0.026649	1.8873
							chr2R:18190719-18191934	2.23904	9.65e-05	1.3291	0.000415016	1.68463
							chr2R:5411920-5413094	2.18095	4.62e-05	0.934024	0.6082	2.335
							chr2L:5305683-5307264	2.13186	6.92e-05	1.24432	0.17673	1.71327
							chr3L:16461590-16462748	1.8368	0.000809112	NA	1	NA
							chr2R:11637901-11639362	1.82006	0.00038091	1.01402	0.543164	1.7949
							chr2R:5501886-5502781	1.61344	0.000442275	1.05395	0.201899	1.53086
											average fold enrichment during hs=	5.39503
							note: The segment coordinates listed above represent the coordinates of segments bound in the hs data. We identified segments bound during hs only as any segment bound during hs that does not overlap with a segment bound at rt. The fold change ratios and p-values given belong to the probe assigned as the peak probe for that segment. As explained in the results, the peak probe is the probe in the …
