# Supplementary material for: Whole-Genome Analysis Reveals That Active Heat Shock Factor Binding Sites Are Mostly Associated with Non-Heat Shock Genes in Drosophila melanogaster
Source: PLoS One. 2011 Jan 14;6(1):e15934. doi: 10.1371/journal.pone.0015934 (PMC3021535; doi:10.1371/journal.pone.0015934)
Supplement: Table S2 — Complete list of sites and associated genes bound by HSF. (XLS) [file pone.0015934.s002.xls]

## Sheet: Sheet1
location of HSF bound segment (release 4)	location of peak of the HSF bound segment (release 4)	position of peak relative to gene TSS (bp)	peak of HSF bound site is found:	gene symbol	HSF ip vs WCE probe fold change	HSF ip vs WCE segment min P[Xbar]	position of nearest canonical HSE (p-val<1x10-4) relative to the segment peak (bp)	cytoband	staining intensity in polytene data (Westwood et al., 1991)	overlaps with segment bound under RT conditions	(RT) HSF ip vs WCE probe fold change	(RT) HSF ip vs WCE segment min P[Xbar]	HS vs RT fold change (cells)	FRD corrected p-value (cells)	HS vs RT fold change (larvae)	FRD corrected p-value (larvae)	Segment corresponds to HSF bound site identified by Guertin and Lis, 2010	Gene corresponds to HSF associated gene identified by Birch-Machin et al., 2005
chr3R:17121211-17124088	chr3R:17121946-17122005	-368	upstream CR31400-RA ncRNA	Hsrω	95.6547	1.1e-07	98	93D		yes	8.01284	1.4983e-07	#N/A	#N/A	#N/A	#N/A	yes	no
chr3R:17121211-17124088	chr3R:17121946-17122005	-368	upstream CR31400-RB ncRNA	Hsrω	95.6547	1.1e-07	98	93D		yes	8.01284	1.4983e-07	#N/A	#N/A	#N/A	#N/A	yes	no
chr3R:17121211-17124088	chr3R:17121946-17122005	-368	upstream CR31400-RC ncRNA	Hsrω	95.6547	1.1e-07	98	93D		yes	8.01284	1.4983e-07	#N/A	#N/A	#N/A	#N/A	yes	no
chr2L:13164478-13166766	chr2L:13165433-13165492	-445	upstream CG9828-RA Exon1	DnaJ-H	76.1385	3.73e-11	-161	34A	1	no	NA	1	-1.12914	0.438	1.65656	0.102	yes	no
chr2L:13164478-13166766	chr2L:13165433-13165492	609	within CG9828-RB Intron1	DnaJ-H	76.1385	3.73e-11	-161	34A	1	no	NA	1	-1.12914	0.438	1.65656	0.102	yes	no
chr2L:13164478-13166766	chr2L:13165433-13165492	-87	upstream CG5216-RA Exon1	Sir2	76.1385	3.73e-11	-161	34A	1	no	NA	1	-1.01416	0.909	2.8454	0.00963	yes	yes
chr3R:19881629-19883671	chr3R:19883079-19883127	-74	upstream CG5436-RA Exon1	Hsp68	75.0557	6.82e-08	25	95D	2.5	yes	8.27875	1.88312e-16	24.7486	2.24e-10	106.754	4.23e-08	yes	no
chr3R:19881629-19883671	chr3R:19883079-19883127	-920	upstream CG6057-RA Exon1	SMC1	75.0557	6.82e-08	25	95D	2.5	yes	8.27875	1.88312e-16	1.07398	0.288	1.3858	0.332	yes	no
chr3L:9350897-9352742	chr3L:9351650-9351707	-305	upstream CG4183-RA Exon1	Hsp26	74.5359	8.76e-08	0	67B	4	yes	10.1895	2.31231e-20	12.1652	1.43e-09	28.4877	0.000112	yes	yes
chr3R:7782967-7784262	chr3R:7783512-7783571	-1028	upstream CG31366-RA Exon1	Hsp70Aa	73.0583	1.95e-10	-447	87A	3	yes	9.73009	3.61093e-15	#N/A	#N/A	#N/A	#N/A	no	no
chr3R:7782967-7784262	chr3R:7783512-7783571	-732	upstream CG18743-RA Exon1	Hsp70Ab	73.0583	1.95e-10	-447	87A	3	yes	9.73009	3.61093e-15	31.7345	3.3e-09	169.923	8.76e-10	no	no
chr2L:294084-296317	chr2L:295186-295245	108	within CG2720-RA Exon1	Hop	72.6177	3.23e-09	74	21B	1	yes	16.3612	6.7021e-17	-1.11869	0.239	2.9127	0.000122	yes	no
chr2L:294084-296317	chr2L:295186-295245	-537	upstream CG3582-RA Exon1	U2af38	72.6177	3.23e-09	74	21B	1	yes	16.3612	6.7021e-17	-1.10457	0.224	1.0699	0.876	yes	no
chr3L:3175521-3178638	chr3L:3176534-3176591	-563	upstream CG14965-RA Exon1	CG14965	71.1891	7.58e-08	-102	63B		yes	40.1544	1.2521e-20	-1.00603	0.972	1.48149	0.488	yes	no
chr3L:3175521-3178638	chr3L:3176534-3176591	5	within CG1242-RA Exon1	Hsp83	71.1891	7.58e-08	-102	63B		yes	40.1544	1.2521e-20	1.31542	0.0024	15.1469	2.69e-06	yes	no
chr3L:9354259-9358447	chr3L:9357629-9357688	-352	upstream CG4466-RA Exon1	Hsp27	69.9206	6.69e-08	-3	67B	4	yes	8.21538	6.26021e-18	8.79958	7.56e-07	7.48757	0.000178	yes	yes
chr3R:11067176-11070357	chr3R:11068766-11068825	-1144	upstream CG4264-RB Exon1	Hsc70-4	65.5262	3.64e-12	22	88E		yes	12.5202	9.15315e-23	-1.10274	0.103	2.09619	3.16e-06	yes	no
chr3R:11067176-11070357	chr3R:11068766-11068825	-81	upstream CG4264-RC Exon1	Hsc70-4	65.5262	3.64e-12	22	88E		yes	12.5202	9.15315e-23	-1.10274	0.103	2.09619	3.16e-06	yes	no
chr3R:11067176-11070357	chr3R:11068766-11068825	-123	upstream CG4264-RD Exon1	Hsc70-4	65.5262	3.64e-12	22	88E		yes	12.5202	9.15315e-23	-1.10274	0.103	2.09619	3.16e-06	yes	no
chr3R:11067176-11070357	chr3R:11068766-11068825	-81	upstream CG4264-RE Exon1	Hsc70-4	65.5262	3.64e-12	22	88E		yes	12.5202	9.15315e-23	-1.10274	0.103	2.09619	3.16e-06	yes	no
chr3R:11067176-11070357	chr3R:11068766-11068825	-1181	upstream CG4264-RF Exon1	Hsc70-4	65.5262	3.64e-12	22	88E		yes	12.5202	9.15315e-23	-1.10274	0.103	2.09619	3.16e-06	yes	no
chr3R:11067176-11070357	chr3R:11068766-11068825	430	within CG4264-RA Intron1	Hsc70-4	65.5262	3.64e-12	22	88E		yes	12.5202	9.15315e-23	-1.10274	0.103	2.09619	3.16e-06	yes	no
chr3R:11067176-11070357	chr3R:11068766-11068825	-931	upstream CG6535-RA Exon1	tefu	65.5262	3.64e-12	22	88E		yes	12.5202	9.15315e-23	-1.11398	0.257	-1.05923	0.874	yes	no
chr3L:22007919-22009956	chr3L:22008546-22008605	-213	upstream CG7133-RA Exon1	CG7133	60.2627	1.58e-05	-51	79B		no	7.0668	0.00176684	-1.04336	0.468	1.55284	0.0479	yes	yes
chr3L:9347049-9349358	chr3L:9347685-9347744	-249	upstream CG4460-RB Exon1	Hsp22	57.7639	0.000191127	-142	67B	4	no	5.96064	0.0131584	14.1048	3.7e-09	226.988	3.29e-08	yes	no
chr3L:9347049-9349358	chr3L:9347685-9347744	838	within CG4460-RA Exon3	Hsp22	57.7639	0.000191127	-142	67B	4	no	5.96064	0.0131584	14.1048	3.7e-09	226.988	3.29e-08	yes	no
chr3L:9347049-9349358	chr3L:9347685-9347744	838	within CG4456-RB Exon3	Hsp67Bb	57.7639	0.000191127	-142	67B	4	no	5.96064	0.0131584	2.11275	0.000753	14.1214	0.000158	yes	no
chrX:20845683-20847587	chrX:20846528-20846587	409	within CG1740-RA Intron1	Ntf-2	54.333	1.19e-06	-123	19E		yes	5.08583	7.44375e-11	1.25125	0.135	1.26011	0.332	yes	no
chrX:5724064-5726618	chrX:5725222-5725281	159	within CG16721-RA Exon1	CG16721	52.3199	1.01e-07	-62	5C	2	yes	5.36638	9.34553e-13	-1.20777	0.0854	1.60403	0.238	yes	yes
chrX:5724064-5726618	chrX:5725222-5725281	-183	upstream CG3016-RA Exon1	CG3016	52.3199	1.01e-07	-62	5C	2	yes	5.36638	9.34553e-13	-1.06381	0.46	1.58742	0.0785	yes	yes
chr3R:27044598-27045983	chr3R:27045350-27045409	-1045	upstream CG12054-RA Exon1	CG12054	49.1731	1.72e-07	NA	100B	1	no	1.47347	0.000376406	1.072	0.233	1.17262	0.275	no	no
chr3R:27044598-27045983	chr3R:27045350-27045409	-23	upstream CG1746-RA Exon1	CG1746	49.1731	1.72e-07	NA	100B	1	no	1.47347	0.000376406	-1.05953	0.33	-1.11859	0.308	no	no
chr3R:27044598-27045983	chr3R:27045350-27045409	-601	upstream CG1746-RB Exon1	CG1746	49.1731	1.72e-07	NA	100B	1	no	1.47347	0.000376406	-1.05953	0.33	-1.11859	0.308	no	no
chr3R:27044598-27045983	chr3R:27045350-27045409	-99	upstream CG1746-RC Exon1	CG1746	49.1731	1.72e-07	NA	100B	1	no	1.47347	0.000376406	-1.05953	0.33	-1.11859	0.308	no	no
chr3L:16744338-16746213	chr3L:16745454-16745513	-510	upstream CG13025-RA Exon1	CG13025	48.2859	2.13e-07	133	73C	1	no	NA	1	-1.24934	0.3	1.29473	0.498	yes	no
chr3L:16744338-16746213	chr3L:16745454-16745513	115	within CG9705-RA Exon1	CG9705	48.2859	2.13e-07	133	73C	1	no	NA	1	1.14659	0.00843	1.61243	0.00202	yes	yes
chr3L:16744338-16746213	chr3L:16745454-16745513	125	within CG9705-RB Exon1	CG9705	48.2859	2.13e-07	133	73C	1	no	NA	1	1.14659	0.00843	1.61243	0.00202	yes	yes
chr2L:22341185-22343037	chr2L:22342021-22342080	42528	within CG17018-RA Intron1	CG17018	46.0405	2.18e-11	135	40F	1.5	yes	8.15622	2.40169e-17	1.27453	0.102	-1.0391	0.945	yes	no
chr2L:22341185-22343037	chr2L:22342021-22342080	42528	within CG17018-RC Intron2	CG17018	46.0405	2.18e-11	135	40F	1.5	yes	8.15622	2.40169e-17	1.27453	0.102	-1.0391	0.945	yes	no
chr2L:22341185-22343037	chr2L:22342021-22342080	42528	within CG17018-RD Intron1	CG17018	46.0405	2.18e-11	135	40F	1.5	yes	8.15622	2.40169e-17	1.27453	0.102	-1.0391	0.945	yes	no
chrX:10953139-10954646	chrX:10954037-10954096	-953	upstream CG12101-RB Exon1	Hsp60	41.7147	2.34e-07	77	10A	1	yes	10.6061	3.38914e-09	-1.03895	0.321	1.74394	0.156	yes	yes
chrX:10953139-10954646	chrX:10954037-10954096	377	within CG12101-RA Intron1	Hsp60	41.7147	2.34e-07	77	10A	1	yes	10.6061	3.38914e-09	-1.03895	0.321	1.74394	0.156	yes	yes
chr3L:12988758-12992088	chr3L:12990240-12990299	267	within CG11267-RA Intron1	CG11267	38.2392	1.97e-07	88	69F		yes	7.06619	6.61088e-14	1.1103	0.192	1.71387	0.0872	yes	no
chr3L:12988758-12992088	chr3L:12990240-12990299	-1016	upstream CG11259-RA Exon1	MICAL-like	38.2392	1.97e-07	88	69F		yes	7.06619	6.61088e-14	-1.04351	0.556	1.19651	0.829	yes	no
chr2L:6965928-6966885	chr2L:6966386-6966445	NA	NA	NA	37.5192	9.8e-12	-25	27C		yes	11.0193	5.74429e-19	-1.3185	0.132	1.07209	0.793	yes	no
chr3R:12472997-12474152	chr3R:12473487-12473539	185	within CG8977-RA Intron1	Cctgamma	37.2733	7.28e-12	15	89D	1	yes	11.8274	2.42923e-18	-1.22572	0.0596	1.61957	0.0972	yes	yes
chr3R:12472997-12474152	chr3R:12473487-12473539	102	within CG8977-RB Exon1	Cctgamma	37.2733	7.28e-12	15	89D	1	yes	11.8274	2.42923e-18	-1.22572	0.0596	1.61957	0.0972	yes	yes
chr3R:12472997-12474152	chr3R:12473487-12473539	-802	upstream CG10324-RA Exon1	CG10324	37.2733	7.28e-12	15	89D	1	yes	11.8274	2.42923e-18	1.4143	0.0122	1.74661	0.0489	yes	no
chr3L:13453542-13454779	chr3L:13454266-13454312	-101	upstream CG32130-RB Exon1	stv	36.4836	5.5e-07	3	70B		yes	3.46201	0.000319869	3.89368	3.73e-08	29.3918	7.13e-10	yes	no
chr3L:13453542-13454779	chr3L:13454266-13454312	-105	upstream CG32130-RC Exon1	stv	36.4836	5.5e-07	3	70B		yes	3.46201	0.000319869	3.89368	3.73e-08	29.3918	7.13e-10	yes	no
chr3L:13453542-13454779	chr3L:13454266-13454312	-421	upstream CG32130-RD Exon1	stv	36.4836	5.5e-07	3	70B		yes	3.46201	0.000319869	3.89368	3.73e-08	29.3918	7.13e-10	yes	no
chr3L:13453542-13454779	chr3L:13454266-13454312	2790	within CG32130-RA Intron1	stv	36.4836	5.5e-07	3	70B		yes	3.46201	0.000319869	3.89368	3.73e-08	29.3918	7.13e-10	yes	no
chr3L:3885132-3887489	chr3L:3886074-3886133	-938	upstream CG10849-RA Exon1	Sc2	36.0858	2.44e-07	32	63F		yes	7.58572	5.05144e-11	-1.08099	0.21	-1.16659	0.103	yes	no
chr3L:3885132-3887489	chr3L:3886074-3886133	-522	upstream CG11624-RC Exon1	Ubi-p63E	36.0858	2.44e-07	32	63F		yes	7.58572	5.05144e-11	-1.16027	0.00431	1.00182	0.996	yes	no
chr3L:3885132-3887489	chr3L:3886074-3886133	566	within CG11624-RA Intron1	Ubi-p63E	36.0858	2.44e-07	32	63F		yes	7.58572	5.05144e-11	-1.16027	0.00431	1.00182	0.996	yes	no
chr3L:3885132-3887489	chr3L:3886074-3886133	348	within CG11624-RB Exon2	Ubi-p63E	36.0858	2.44e-07	32	63F		yes	7.58572	5.05144e-11	-1.16027	0.00431	1.00182	0.996	yes	no
chr2L:5009250-5011489	chr2L:5009864-5009923	-1218	upstream CG3887-RA Exon1	CG3887	36.0109	2.43e-08	-16	25C	1	no	3.95155	0.000162599	-1.05063	0.465	-1.62914	0.109	yes	no
chr2L:5009250-5011489	chr2L:5009864-5009923	-150	upstream CG33113-RF Exon1	Rtnl1	36.0109	2.43e-08	-16	25C	1	no	3.95155	0.000162599	-1.33876	0.0634	-1.0574	0.901	yes	no
chr3R:9207569-9209544	chr3R:9208591-9208650	-365	upstream CG8863-RC Exon1	Droj2	35.9842	2.57e-11	107	87E	2	yes	11.597	3.95354e-20	-1.14211	0.156	2.74722	0.000257	yes	no
chr3R:9207569-9209544	chr3R:9208591-9208650	-434	upstream CG8863-RD Exon1	Droj2	35.9842	2.57e-11	107	87E	2	yes	11.597	3.95354e-20	-1.14211	0.156	2.74722	0.000257	yes	no
chr3R:9207569-9209544	chr3R:9208591-9208650	823	within CG8863-RA Intron1	Droj2	35.9842	2.57e-11	107	87E	2	yes	11.597	3.95354e-20	-1.14211	0.156	2.74722	0.000257	yes	no
chr3R:9207569-9209544	chr3R:9208591-9208650	78	within CG8863-RB Exon1	Droj2	35.9842	2.57e-11	107	87E	2	yes	11.597	3.95354e-20	-1.14211	0.156	2.74722	0.000257	yes	no
chr3R:9207569-9209544	chr3R:9208591-9208650	782	within CG8863-RE Intron2	Droj2	35.9842	2.57e-11	107	87E	2	yes	11.597	3.95354e-20	-1.14211	0.156	2.74722	0.000257	yes	no
chr3R:9207569-9209544	chr3R:9208591-9208650	-1107	upstream CG32854-RA Exon1	mRpS21	35.9842	2.57e-11	107	87E	2	yes	11.597	3.95354e-20	1.16376	0.351	-1.57016	0.142	yes	no
chr2L:12043983-12048082	chr2L:12046460-12046519	-390	upstream CG6770-RA Exon1	CG6770	35.4068	2.43e-11	218	33B	3	yes	3.51316	1.00701e-05	2.9711	0.00125	1.73589	0.203	yes	no
chr3R:11071788-11074349	chr3R:11072836-11072895	NA	NA	NA	35.2276	1.16e-11	17	88E		yes	9.88097	5.41483e-20	-1.3185	0.132	1.07209	0.793	yes	no
chr3L:7838853-7840951	chr3L:7839477-7839536	1812	within CG17888-RF Intron1	Pdp1	34.708	6.14e-07	-6	66A		yes	5.35622	6.53768e-10	1.57503	0.138	1.31799	0.694	yes	no
chr3L:17877047-17879091	chr3L:17877705-17877764	81	within CG5290-RA Exon1	CG5290	34.2314	4.31e-07	-30	75A		yes	4.61241	2.50299e-09	-1.02265	0.858	15.2596	6.8e-08	yes	yes
chr3L:8491968-8493217	chr3L:8492559-8492618	-245	upstream CG6776-RA Exon1	CG6776	34.2253	1e-06	186	66D		yes	9.68435	6.80233e-14	-1.02327	0.795	1.50231	0.179	yes	no
chrX:11203781-11205114	chrX:11204481-11204540	57	within CG11750-RA Exon1	CG11750	33.6039	2.53e-06	48	10B	2	yes	3.23096	0.000156295	1.00038	0.997	5.07539	0.0673	yes	no
chrX:2502403-2504542	chrX:2503300-2503359	13225	within CG2621-RA Intron2	sgg	32.933	1.63e-07	6	3A		yes	7.90233	2.29044e-17	1.09798	0.609	1.52754	0.301	yes	no
chrX:2502403-2504542	chrX:2503300-2503359	13225	within CG2621-RB Intron2	sgg	32.933	1.63e-07	6	3A		yes	7.90233	2.29044e-17	1.09798	0.609	1.52754	0.301	yes	no
chrX:2502403-2504542	chrX:2503300-2503359	9750	within CG2621-RC Intron2	sgg	32.933	1.63e-07	6	3A		yes	7.90233	2.29044e-17	1.09798	0.609	1.52754	0.301	yes	no
chrX:2502403-2504542	chrX:2503300-2503359	13225	within CG2621-RE Intron2	sgg	32.933	1.63e-07	6	3A		yes	7.90233	2.29044e-17	1.09798	0.609	1.52754	0.301	yes	no
chrX:2502403-2504542	chrX:2503300-2503359	13225	within CG2621-RF Intron2	sgg	32.933	1.63e-07	6	3A		yes	7.90233	2.29044e-17	1.09798	0.609	1.52754	0.301	yes	no
chrX:2502403-2504542	chrX:2503300-2503359	4108	within CG2621-RG Intron1	sgg	32.933	1.63e-07	6	3A		yes	7.90233	2.29044e-17	1.09798	0.609	1.52754	0.301	yes	no
chrX:2502403-2504542	chrX:2503300-2503359	12960	within CG2621-RH Intron2	sgg	32.933	1.63e-07	6	3A		yes	7.90233	2.29044e-17	1.09798	0.609	1.52754	0.301	yes	no
chrX:2502403-2504542	chrX:2503300-2503359	13207	within CG2621-RI Intron3	sgg	32.933	1.63e-07	6	3A		yes	7.90233	2.29044e-17	1.09798	0.609	1.52754	0.301	yes	no
chrX:2502403-2504542	chrX:2503300-2503359	13225	within CG2621-RJ Intron4	sgg	32.933	1.63e-07	6	3A		yes	7.90233	2.29044e-17	1.09798	0.609	1.52754	0.301	yes	no
chrX:2502403-2504542	chrX:2503300-2503359	2182	within CG2621-RK Intron1	sgg	32.933	1.63e-07	6	3A		yes	7.90233	2.29044e-17	1.09798	0.609	1.52754	0.301	yes	no
chrX:6498629-6500630	chrX:6499517-6499576	-125	upstream CG3226-RA Exon1	CG3226	32.7861	1.25e-07	106	6C		yes	7.12926	3.5523e-15	1.05834	0.238	3.00568	6.09e-05	yes	yes
chrX:6498629-6500630	chrX:6499517-6499576	-304	upstream CG32742-RA Exon1	l(1)G0148	32.7861	1.25e-07	106	6C		yes	7.12926	3.5523e-15	-1.03085	0.665	1.17438	0.608	yes	no
chr2L:22156553-22158197	chr2L:22157037-22157096	-313	upstream CG1832-RA Exon1	CG1832	32.4182	2.44e-11	NA	40F	1.5	yes	6.68426	3.30066e-17	1.01741	0.793	1.02207	0.968	yes	no
chr2L:22156553-22158197	chr2L:22157037-22157096	-332	upstream CG1832-RB Exon1	CG1832	32.4182	2.44e-11	NA	40F	1.5	yes	6.68426	3.30066e-17	1.01741	0.793	1.02207	0.968	yes	no
chrU:5798938-5801926	chrU:5800980-5801039	NA	NA	NA	31.8112	1.2e-07	40	NA		yes	5.67658	1.10689e-17	-1.3185	0.132	1.07209	0.793	no	no
chr3R:25608053-25610144	chr3R:25608959-25609018	10289	within CG33956-RA Intron1	kay	31.7336	6.05e-07	13	99C		no	4.07491	0.000184289	1.07517	0.459	2.14155	0.018	yes	no
chr3R:25608053-25610144	chr3R:25608959-25609018	657	within CG33956-RB Intron1	kay	31.7336	6.05e-07	13	99C		no	4.07491	0.000184289	1.07517	0.459	2.14155	0.018	yes	no
chr3R:25608053-25610144	chr3R:25608959-25609018	16283	within CG33956-RD Intron1	kay	31.7336	6.05e-07	13	99C		no	4.07491	0.000184289	1.07517	0.459	2.14155	0.018	yes	no
chr3R:3858381-3860283	chr3R:3859259-3859318	-620	upstream CG11035-RA Exon1	CG11035	31.4753	4.5e-11	89	84E	2	no	2.02012	1.94441e-05	-1.61349	0.0169	5.29747	9.67e-08	yes	no
chr3R:3858381-3860283	chr3R:3859259-3859318	263	within CG2708-RA Intron1	Tom34	31.4753	4.5e-11	89	84E	2	no	2.02012	1.94441e-05	-1.11252	0.39	6.49258	9.74e-05	yes	yes
chr3L:111293-113535	chr3L:112600-112659	-353	upstream CG1210-RD Exon1	Pk61C	31.4285	2.43e-07	16	61B		yes	6.07362	2.34572e-13	1.21296	0.183	1.47819	0.254	yes	no
chr3L:8678114-8679742	chr3L:8678764-8678823	NA	NA	NA	31.1723	3.05e-07	86	66D		yes	4.52112	4.88058e-11	-1.3185	0.132	1.07209	0.793	yes	no
chr3L:14002076-14004156	chr3L:14002678-14002737	426	within CG6603-RA Intron1	Hsc70Cb	30.1675	1.31e-07	171	70C	1	yes	9.01997	1.48061e-16	-1.09344	0.235	2.68121	0.000147	yes	yes
chr3L:14002076-14004156	chr3L:14002678-14002737	426	within CG6603-RB Intron1	Hsc70Cb	30.1675	1.31e-07	171	70C	1	yes	9.01997	1.48061e-16	-1.09344	0.235	2.68121	0.000147	yes	yes
chr3L:14002076-14004156	chr3L:14002678-14002737	195	within CG6603-RC Exon1	Hsc70Cb	30.1675	1.31e-07	171	70C	1	yes	9.01997	1.48061e-16	-1.09344	0.235	2.68121	0.000147	yes	yes
chr3L:14002076-14004156	chr3L:14002678-14002737	-717	upstream CR33944-RA ncRNA	pncr014:3L	30.1675	1.31e-07	171	70C	1	yes	9.01997	1.48061e-16	#N/A	#N/A	#N/A	#N/A	yes	no
chr2L:16515130-16517964	chr2L:16517060-16517119	11716	within CG5953-RA Intron2	CG5953	30.0669	8.22e-11	NA	36A	1.5	yes	5.17591	3.15655e-12	-1.01824	0.889	2.85861	0.000841	yes	no
chr2L:16515130-16517964	chr2L:16517060-16517119	11716	within CG5953-RB Intron2	CG5953	30.0669	8.22e-11	NA	36A	1.5	yes	5.17591	3.15655e-12	-1.01824	0.889	2.85861	0.000841	yes	no
chr3L:19837734-19839322	chr3L:19838272-19838331	5748	within CG8103-RA Intron1	Mi-2	30	1.79e-06	-31	76D		no	NA	1	-1.211	0.0175	-1.06665	0.67	yes	no
chr3L:19837734-19839322	chr3L:19838272-19838331	5748	within CG8103-RB Intron1	Mi-2	30	1.79e-06	-31	76D		no	NA	1	-1.211	0.0175	-1.06665	0.67	yes	no
chr3L:19837734-19839322	chr3L:19838272-19838331	4924	within CG32217-RA Intron1	Su(Tpl)	30	1.79e-06	-31	76D		no	NA	1	-1.13701	0.189	1.35507	0.18	yes	no
chr2R:16649445-16652097	chr2R:16651140-16651192	-1022	upstream CG30388-RA Exon1	Magi	28.6337	1.18e-06	727	57C	1	no	4.48268	0.000113978	-1.19101	0.254	1.43369	0.114	yes	no
chr2R:16649445-16652097	chr2R:16651140-16651192	40	within CG9415-RA Exon1	Xbp1	28.6337	1.18e-06	727	57C	1	no	4.48268	0.000113978	-1.24249	0.00974	1.4575	0.416	yes	yes
chr2R:16649445-16652097	chr2R:16651140-16651192	40	within CG9415-RB Exon1	Xbp1	28.6337	1.18e-06	727	57C	1	no	4.48268	0.000113978	-1.24249	0.00974	1.4575	0.416	yes	yes
chr3L:16539414-16540751	chr3L:16539936-16539995	-67	upstream CG4143-RB Exon1	mbf1	28.3903	1.2e-06	21	73A	1	yes	6.9032	1.96295e-14	1.18538	0.0524	2.33579	0.000196	yes	yes
chr3L:16539414-16540751	chr3L:16539936-16539995	12	within CG4143-RA Exon1	mbf1	28.3903	1.2e-06	21	73A	1	yes	6.9032	1.96295e-14	1.18538	0.0524	2.33579	0.000196	yes	yes
chr2R:4453010-4456020	chr2R:4454956-4455012	NA	NA	NA	28.2177	8.67e-12	17	44F	1.5	yes	4.42437	1.8359e-18	-1.3185	0.132	1.07209	0.793	yes	no
chr3L:8694584-8696468	chr3L:8695541-8695600	-352	upstream CG32022-RA Exon1	CG32022	28.094	2.24e-07	93	66D		yes	5.56094	8.81746e-12	1.07394	0.324	1.40318	0.0203	yes	no
chr3L:8694584-8696468	chr3L:8695541-8695600	36	within CG6511-RA Intron1	CG6511	28.094	2.24e-07	93	66D		yes	5.56094	8.81746e-12	-1.13073	0.0296	7.83925	1.34e-06	yes	no
chr3R:4130426-4131748	chr3R:4130916-4130975	-1213	upstream CG9620-RA Exon1	Gfr	28.0688	4.74e-11	5	84F	2	yes	2.42441	3.00001e-06	-1.15015	0.162	-1.44362	0.289	yes	no
chr3R:4130426-4131748	chr3R:4130916-4130975	34	within CG9617-RA Exon1	Sgt1	28.0688	4.74e-11	5	84F	2	yes	2.42441	3.00001e-06	1.01315	0.895	2.95517	0.0146	yes	no
chr3R:4877169-4877828	chr3R:4877469-4877528	-740	upstream CG11033-RA Exon1	CG11033	27.8962	0.000145608	-129	85C	1	no	2.62297	0.0905119	1.05812	0.237	2.09585	0.000946	yes	no
chr3R:4877169-4877828	chr3R:4877469-4877528	954	within CG11993-RA Exon2	Mst85C	27.8962	0.000145608	-129	85C	1	no	2.62297	0.0905119	-1.05287	0.287	2.12913	0.041	yes	no
chr3R:4877169-4877828	chr3R:4877469-4877528	-1228	upstream CG18466-RB Exon1	Nmdmc	27.8962	0.000145608	-129	85C	1	no	2.62297	0.0905119	-1.02533	0.848	-1.13654	0.904	yes	no
chr3R:16372062-16374028	chr3R:16372773-16372832	4049	within CG4257-RB Intron1	Stat92E	27.5698	1.24e-05	-95	92F		no	3.03906	0.00328253	-1.07452	0.337	1.30702	0.669	yes	no
chr3R:16372062-16374028	chr3R:16372773-16372832	4049	within CG4257-RC Intron1	Stat92E	27.5698	1.24e-05	-95	92F		no	3.03906	0.00328253	-1.07452	0.337	1.30702	0.669	yes	no
chr3R:16372062-16374028	chr3R:16372773-16372832	5231	within CG4257-RE Intron1	Stat92E	27.5698	1.24e-05	-95	92F		no	3.03906	0.00328253	-1.07452	0.337	1.30702	0.669	yes	no
chr3R:16372062-16374028	chr3R:16372773-16372832	5231	within CG4257-RF Intron1	Stat92E	27.5698	1.24e-05	-95	92F		no	3.03906	0.00328253	-1.07452	0.337	1.30702	0.669	yes	no
chr3R:16372062-16374028	chr3R:16372773-16372832	4049	within CG4257-RG Intron1	Stat92E	27.5698	1.24e-05	-95	92F		no	3.03906	0.00328253	-1.07452	0.337	1.30702	0.669	yes	no
chr3L:5723525-5727510	chr3L:5725928-5725987	219	within CG10578-RA Exon1	DnaJ-1	27.4754	1.18e-07	-178	64E		yes	4.44896	3.38173e-19	5.31927	3.25e-08	42.0278	2.11e-05	yes	yes
chr3L:5723525-5727510	chr3L:5725928-5725987	219	within CG10578-RB Exon1	DnaJ-1	27.4754	1.18e-07	-178	64E		yes	4.44896	3.38173e-19	5.31927	3.25e-08	42.0278	2.11e-05	yes	yes
chr3L:5723525-5727510	chr3L:5725928-5725987	-974	upstream CG5486-RA Exon1	Ubp64E	27.4754	1.18e-07	-178	64E		yes	4.44896	3.38173e-19	-1.07734	0.416	1.42126	0.0505	yes	no
chr3L:5723525-5727510	chr3L:5725928-5725987	-974	upstream CG5486-RC Exon1	Ubp64E	27.4754	1.18e-07	-178	64E		yes	4.44896	3.38173e-19	-1.07734	0.416	1.42126	0.0505	yes	no
chr3R:18315288-18317410	chr3R:18316799-18316858	-721	upstream CG7045-RA Exon1	CG7045	27.0012	0.000374652	-1857	94B	1	no	4.00544	0.00113875	2.37728	0.032	1.21711	0.472	yes	no
chr3R:18315288-18317410	chr3R:18316799-18316858	324	within CG5374-RA Intron1	T-cp1	27.0012	0.000374652	-1857	94B	1	no	4.00544	0.00113875	-1.20828	0.0854	1.43757	0.253	yes	no
chr3R:18315288-18317410	chr3R:18316799-18316858	324	within CG5374-RB Intron2	T-cp1	27.0012	0.000374652	-1857	94B	1	no	4.00544	0.00113875	-1.20828	0.0854	1.43757	0.253	yes	no
chr3L:16773443-16774725	chr3L:16773743-16773802	-786	upstream CG9674-RD Exon1	CG9674	26.8316	5.54e-05	25	73D		yes	4.47886	1.47026e-06	-1.35888	0.225	1.03957	0.894	yes	no
chr3L:16773443-16774725	chr3L:16773743-16773802	93	within CG9710-RA Exon1	nudC	26.8316	5.54e-05	25	73D		yes	4.47886	1.47026e-06	1.02151	0.707	1.95942	0.152	yes	no
chr2L:10229925-10231807	chr2L:10230714-10230773	945	within CG5694-RA Intron1	CG5694	26.6148	3.14e-08	216	31B		no	1.4256	0.57768	1.21595	0.179	1.42514	0.597	yes	no
chr2L:10229925-10231807	chr2L:10230714-10230773	945	within CG5694-RB Intron1	CG5694	26.6148	3.14e-08	216	31B		no	1.4256	0.57768	1.21595	0.179	1.42514	0.597	yes	no
chr2L:7999748-8001361	chr2L:8000701-8000750	3541	within CG7221-RA Intron3	Wwox	25.8259	1.14e-08	-102	28D	1	yes	2.16473	8.48034e-05	-1.02414	0.793	-1.22343	0.494	yes	no
chr2R:2496872-2498253	chr2R:2497737-2497796	227	within CG17002-RB Exon1	CG17002	25.7586	1.25e-10	166	42E		no	NA	1	-1.30702	0.0804	1.08502	0.835	yes	no
chr2R:2496872-2498253	chr2R:2497737-2497796	-245	upstream CG3572-RA Exon1	vimar	25.7586	1.25e-10	166	42E		no	NA	1	1.052	0.7	1.31932	0.332	yes	no
chr2R:2496872-2498253	chr2R:2497737-2497796	-245	upstream CG3572-RB Exon1	vimar	25.7586	1.25e-10	166	42E		no	NA	1	1.052	0.7	1.31932	0.332	yes	no
chr2R:2496872-2498253	chr2R:2497737-2497796	-245	upstream CG3572-RC Exon1	vimar	25.7586	1.25e-10	166	42E		no	NA	1	1.052	0.7	1.31932	0.332	yes	no
chr3L:1296972-1298530	chr3L:1297439-1297498	242	within CG9153-RA Exon1	CG9153	25.607	1.93e-07	8	61F	1.5	yes	3.64088	7.12401e-13	-1.07856	0.334	2.6134	0.000602	yes	no
chr3L:1296972-1298530	chr3L:1297439-1297498	260	within CG9153-RB Intron1	CG9153	25.607	1.93e-07	8	61F	1.5	yes	3.64088	7.12401e-13	-1.07856	0.334	2.6134	0.000602	yes	no
chr3L:1296972-1298530	chr3L:1297439-1297498	-734	upstream CG9186-RA Exon1	CG9186	25.607	1.93e-07	8	61F	1.5	yes	3.64088	7.12401e-13	-1.09613	0.173	-1.13811	0.692	yes	no
chr3L:1296972-1298530	chr3L:1297439-1297498	-560	upstream CG9186-RB Exon1	CG9186	25.607	1.93e-07	8	61F	1.5	yes	3.64088	7.12401e-13	-1.09613	0.173	-1.13811	0.692	yes	no
chrX:16981807-16985919	chrX:16982568-16982627	-376	upstream CG5010-RA Exon1	CG5010	25.5352	1.7e-07	-262	15E		yes	4.79674	1.93072e-12	1.05763	0.617	3.40922	0.00127	yes	no
chrX:16981807-16985919	chrX:16982568-16982627	-407	upstream CG8922-RA Exon1	RpS5a	25.5352	1.7e-07	-262	15E		yes	4.79674	1.93072e-12	-1.05372	0.458	-1.16991	0.375	yes	no
chr2R:7688406-7691781	chr2R:7688874-7688933	1265	within CG16747-RA Intron1	Oda	25.3833	3.36e-11	79	48E	1.5	yes	4.98699	2.99923e-13	1.28767	0.0031	1.1641	0.646	yes	no
chr2R:13231931-13234677	chr2R:13232714-13232773	1446	within CG6424-RA Intron1	CG6424	25.2256	3.41e-11	-82	54E	1	yes	3.10698	2.67853e-07	1.50882	0.00256	1.8565	0.101	yes	no
chr3R:19644564-19645983	chr3R:19645116-19645175	-192	upstream CG33111-RA Exon1	CG33111	25.0629	1.01e-07	112	95C	1	yes	5.52181	8.62982e-16	1.28559	0.0013	2.31399	0.0299	yes	yes
chr3R:19644564-19645983	chr3R:19645116-19645175	-655	upstream CG33111-RB Exon1	CG33111	25.0629	1.01e-07	112	95C	1	yes	5.52181	8.62982e-16	1.28559	0.0013	2.31399	0.0299	yes	yes
chr3R:19644564-19645983	chr3R:19645116-19645175	-192	upstream CG33111-RC Exon1	CG33111	25.0629	1.01e-07	112	95C	1	yes	5.52181	8.62982e-16	1.28559	0.0013	2.31399	0.0299	yes	yes
chr3R:19644564-19645983	chr3R:19645116-19645175	-782	upstream CG10192-RA Exon1	eIF4G2	25.0629	1.01e-07	112	95C	1	yes	5.52181	8.62982e-16	1.06153	0.648	2.49785	0.266	yes	no
chr3L:17316884-17319360	chr3L:17317600-17317659	-705	upstream CG7692-RA Exon1	CG7692	24.8698	4.95e-06	-149	74A		no	1.38945	0.0360142	-1.36815	0.066	-1.06215	0.868	yes	no
chrX:5721497-5723126	chrX:5722219-5722278	2820	within CG3016-RA Exon4	CG3016	24.8004	1.14e-06	92	5C	2	yes	2.77523	1.97097e-06	-1.06381	0.46	1.58742	0.0785	no	yes
chrX:5721497-5723126	chrX:5722219-5722278	-162	upstream CG3025-RA Exon1	mof	24.8004	1.14e-06	92	5C	2	yes	2.77523	1.97097e-06	1.04974	0.849	1.1969	0.357	no	no
chrX:12572637-12573681	chrX:12572937-12572996	3413	within CG4013-RA Intron1	Smr	24.6313	0.000181586	512	11B		no	1.89725	0.0301616	1.31754	0.155	1.74961	0.07	yes	no
chrX:12572637-12573681	chrX:12572937-12572996	3413	within CG4013-RB Intron1	Smr	24.6313	0.000181586	512	11B		no	1.89725	0.0301616	1.31754	0.155	1.74961	0.07	yes	no
chrX:12572637-12573681	chrX:12572937-12572996	3045	within CG4013-RC Intron2	Smr	24.6313	0.000181586	512	11B		no	1.89725	0.0301616	1.31754	0.155	1.74961	0.07	yes	no
chr3L:17937669-17939090	chr3L:17938140-17938199	86687	within CG8127-RB Intron2	Eip75B	24.6116	2.96e-07	-125	75B		yes	5.09968	9.00637e-15	-1.03902	0.7	1.36642	0.445	yes	no
chr3L:17937669-17939090	chr3L:17938140-17938199	26910	within CG8127-RC Intron2	Eip75B	24.6116	2.96e-07	-125	75B		yes	5.09968	9.00637e-15	-1.03902	0.7	1.36642	0.445	yes	no
chr2R:19456664-19457555	chr2R:19457207-19457255	-1017	upstream CG13565-RA Exon1	CG13565	24.319	3.9e-07	149	60A		no	1.23137	0.0179069	1.1586	0.049	-1.02962	0.888	no	no
chr2R:19456664-19457555	chr2R:19457207-19457255	431	within CG2970-RA Exon2	CG2970	24.319	3.9e-07	149	60A		no	1.23137	0.0179069	-1.26883	0.0819	1.14217	0.817	no	yes
chr2R:19456664-19457555	chr2R:19457207-19457255	-874	upstream CG16783-RA Exon1	fzr2	24.319	3.9e-07	149	60A		no	1.23137	0.0179069	-2.34032	0.0173	1.57396	0.468	no	no
chrX:14908334-14908991	chrX:14908634-14908691	1477	within CG9057-RA Intron1	Lsd-2	24.0008	2.92e-05	230	13A	1	no	2.50605	0.00420008	-1.02922	0.667	1.65848	0.0175	no	no
chr2R:8193228-8195243	chr2R:8193761-8193820	30045	within CG8776-RD Intron2	CG8776	23.936	1.12e-08	243	49B	0.5	yes	5.44609	2.89333e-10	1.18333	0.334	1.0414	0.894	yes	no
chr2R:8193228-8195243	chr2R:8193761-8193820	1705	within CG8772-RA Intron1	nemy	23.936	1.12e-08	243	49B	0.5	yes	5.44609	2.89333e-10	-1.13644	0.0248	1.03281	0.833	yes	no
chr2R:8193228-8195243	chr2R:8193761-8193820	1705	within CG8772-RD Intron1	nemy	23.936	1.12e-08	243	49B	0.5	yes	5.44609	2.89333e-10	-1.13644	0.0248	1.03281	0.833	yes	no
chrX:3211367-3212476	chrX:3211908-3211967	NA	NA	NA	23.6655	2.65e-06	208	3D		no	1.51275	0.0323395	-1.3185	0.132	1.07209	0.793	yes	no
chr2R:20494243-20496210	chr2R:20494976-20495035	1452	within CG3829-RA Intron1	CG3829	23.428	1.11e-10	65	60E	1	yes	6.49423	6.05827e-15	-1.80266	0.015	1.18684	0.432	no	yes
chrX:13817515-13818733	chrX:13818190-13818244	NA	NA	NA	23.3131	1.6e-05	24	12D		yes	5.61331	8.89524e-08	-1.3185	0.132	1.07209	0.793	no	no
chr2R:11643607-11645632	chr2R:11644466-11644525	4651	within CG8428-RA Intron1	spin	23.2787	2.41e-11	-73	52E	0.5	yes	7.70431	2.63654e-17	-1.1855	0.186	1.57735	0.0319	yes	no
chr2R:11643607-11645632	chr2R:11644466-11644525	4651	within CG8428-RB Intron1	spin	23.2787	2.41e-11	-73	52E	0.5	yes	7.70431	2.63654e-17	-1.1855	0.186	1.57735	0.0319	yes	no
chr2R:11643607-11645632	chr2R:11644466-11644525	4651	within CG8428-RC Intron1	spin	23.2787	2.41e-11	-73	52E	0.5	yes	7.70431	2.63654e-17	-1.1855	0.186	1.57735	0.0319	yes	no
chr2R:11643607-11645632	chr2R:11644466-11644525	4651	within CG8428-RD Intron1	spin	23.2787	2.41e-11	-73	52E	0.5	yes	7.70431	2.63654e-17	-1.1855	0.186	1.57735	0.0319	yes	no
chr2R:11643607-11645632	chr2R:11644466-11644525	4651	within CG8428-RE Intron1	spin	23.2787	2.41e-11	-73	52E	0.5	yes	7.70431	2.63654e-17	-1.1855	0.186	1.57735	0.0319	yes	no
chr3R:23773782-23774898	chr3R:23774258-23774317	-91	upstream CG5520-RA Exon1	Gp93	23.1134	3.75e-07	-672	98B		yes	2.50903	1.09864e-05	-1.332	0.00586	1.4488	0.0999	yes	no
chr3R:23773782-23774898	chr3R:23774258-23774317	-557	upstream CG4963-RA Exon1	mfrn	23.1134	3.75e-07	-672	98B		yes	2.50903	1.09864e-05	-1.09239	0.348	1.05243	0.889	yes	no
chr3R:4637882-4640627	chr3R:4640067-4640126	NA	NA	NA	22.7159	5.55e-09	-46	85B	2.5	yes	4.64031	4.26765e-09	-1.3185	0.132	1.07209	0.793	yes	no
chr2L:5976954-5979658	chr2L:5977686-5977740	3312	within CG9553-RA Intron2	chic	22.674	1.23e-10	-70	26A		yes	5.37998	1.39935e-14	1.05022	0.13	1.22241	0.319	yes	no
chr2L:5976954-5979658	chr2L:5977686-5977740	2385	within CG9553-RB Intron2	chic	22.674	1.23e-10	-70	26A		yes	5.37998	1.39935e-14	1.05022	0.13	1.22241	0.319	yes	no
chr2L:5976954-5979658	chr2L:5977686-5977740	2768	within CG9553-RC Intron2	chic	22.674	1.23e-10	-70	26A		yes	5.37998	1.39935e-14	1.05022	0.13	1.22241	0.319	yes	no
chr2L:5976954-5979658	chr2L:5977686-5977740	3312	within CG9553-RD Intron2	chic	22.674	1.23e-10	-70	26A		yes	5.37998	1.39935e-14	1.05022	0.13	1.22241	0.319	yes	no
chr3L:6928762-6930466	chr3L:6929925-6929984	-104	upstream CG10077-RA Exon1	CG10077	22.4949	4.39e-07	446	65D		no	NA	1	2.68426	0.0041	7.76481	0.0138	yes	yes
chr3L:6928762-6930466	chr3L:6929925-6929984	-151	upstream CG9948-RA Exon1	CG9948	22.4949	4.39e-07	446	65D		no	NA	1	1.02325	0.813	-1.00704	0.988	yes	no
chr3R:22085781-22087405	chr3R:22086826-22086885	457	within CG6058-RB Intron1	Ald	22.3863	1.23e-06	896	97A		yes	4.84987	7.19701e-09	-1.16479	0.00377	1.44765	0.411	yes	no
chr3R:22085781-22087405	chr3R:22086826-22086885	190	within CG6058-RH Intron1	Ald	22.3863	1.23e-06	896	97A		yes	4.84987	7.19701e-09	-1.16479	0.00377	1.44765	0.411	yes	no
chr3L:9665344-9667424	chr3L:9666535-9666591	4077	within CG6767-RA Intron2	CG6767	22.1287	3.17e-06	81	67C	2	no	1.59012	0.0321526	1.19322	0.142	1.36584	0.409	yes	no
chr3L:9665344-9667424	chr3L:9666535-9666591	2814	within CG6767-RB Intron2	CG6767	22.1287	3.17e-06	81	67C	2	no	1.59012	0.0321526	1.19322	0.142	1.36584	0.409	yes	no
chr3R:17459056-17460366	chr3R:17459356-17459400	-634	upstream CG6376-RA Exon1	E2f	21.9447	8.71e-05	2139	93E		yes	4.85265	1.43599e-07	1.18651	0.233	1.28638	0.396	yes	no
chr3R:17459056-17460366	chr3R:17459356-17459400	26749	within CG6376-RB Intron2	E2f	21.9447	8.71e-05	2139	93E		yes	4.85265	1.43599e-07	1.18651	0.233	1.28638	0.396	yes	no
chr3R:17459056-17460366	chr3R:17459356-17459400	4449	within CG6376-RC Intron1	E2f	21.9447	8.71e-05	2139	93E		yes	4.85265	1.43599e-07	1.18651	0.233	1.28638	0.396	yes	no
chr3L:3179667-3182743	chr3L:3180732-3180782	295	within CG14966-RA Exon1	CG14966	21.8144	6.77e-07	-1277	63B		yes	6.44974	1.34878e-10	1.27218	0.0521	-1.20235	0.557	yes	no
chrU:5802915-5803845	chrU:5803284-5803343	NA	NA	NA	21.5798	2.31e-07	2344	NA		yes	2.46108	1.33972e-07	-1.3185	0.132	1.07209	0.793	no	no
chr3L:11213541-11216017	chr3L:11214295-11214354	NA	NA	NA	21.5443	1.47e-06	-186	68B		no	3.42687	0.000238505	-1.3185	0.132	1.07209	0.793	yes	no
chr3R:25603292-25605128	chr3R:25604057-25604116	5387	within CG33956-RA Intron1	kay	21.3889	5.73e-07	46	99C		no	2.44626	0.00176089	1.07517	0.459	2.14155	0.018	yes	no
chr3R:25603292-25605128	chr3R:25604057-25604116	11381	within CG33956-RD Intron1	kay	21.3889	5.73e-07	46	99C		no	2.44626	0.00176089	1.07517	0.459	2.14155	0.018	yes	no
chrX:15580343-15582517	chrX:15581036-15581095	-922	upstream CG8944-RA Exon1	CG8944	21.364	3.92e-07	-162	13E	2	yes	4.52749	4.11267e-11	1.25819	0.252	1.77834	0.0594	yes	no
chrX:15580343-15582517	chrX:15581036-15581095	-922	upstream CG8944-RB Exon1	CG8944	21.364	3.92e-07	-162	13E	2	yes	4.52749	4.11267e-11	1.25819	0.252	1.77834	0.0594	yes	no
chrX:15580343-15582517	chrX:15581036-15581095	504	within CG8231-RA Intron1	Tcp-1zeta	21.364	3.92e-07	-162	13E	2	yes	4.52749	4.11267e-11	-1.14112	0.0787	1.18997	0.597	yes	no
chr3R:25112611-25114637	chr3R:25113594-25113653	NA	NA	NA	21.3241	3.05e-07	-63	99A		no	2.07171	0.000304568	-1.3185	0.132	1.07209	0.793	no	no
chr3L:22657469-22658756	chr3L:22657899-22657958	-145	upstream CG11254-RA Exon1	mael	21.3081	6.78e-05	1289	80A		no	1.66027	0.196543	-1.17677	0.0274	1.63309	0.0304	yes	no
chr3L:22657469-22658756	chr3L:22657899-22657958	-145	upstream CG11254-RB Exon1	mael	21.3081	6.78e-05	1289	80A		no	1.66027	0.196543	-1.17677	0.0274	1.63309	0.0304	yes	no
chr3L:22657469-22658756	chr3L:22657899-22657958	-145	upstream CG11254-RC Exon1	mael	21.3081	6.78e-05	1289	80A		no	1.66027	0.196543	-1.17677	0.0274	1.63309	0.0304	yes	no
chr3R:6181327-6183591	chr3R:6182451-6182510	6576	within CG4029-RA Intron1	jumu	21.2363	6.11e-11	44	86B		no	1.86518	0.0155125	1.26818	0.144	1.65581	0.31	yes	no
chr3R:4180172-4181592	chr3R:4180866-4180925	NA	NA	NA	21.1797	2.39e-10	32	84F	2	yes	2.99827	4.89353e-09	-1.3185	0.132	1.07209	0.793	no	no
chr3L:8653753-8655542	chr3L:8654421-8654476	NA	NA	NA	21.0676	1.76e-06	-17	66D		no	1.83879	0.00467668	-1.3185	0.132	1.07209	0.793	yes	no
chr3R:16653528-16655177	chr3R:16654269-16654328	2038	within CG17273-RA Intron1	CG17273	20.9049	2.57e-06	24	93A		yes	3.63341	7.69458e-07	-1.17543	0.0689	1.3247	0.412	yes	no
chr2L:16246400-16248381	chr2L:16247267-16247326	418	within CG4993-RA Intron1	PRL-1	20.7901	1.64e-10	375	35F		no	1.91938	0.00320376	1.57342	0.0232	2.16189	0.276	yes	no
chr2L:16246400-16248381	chr2L:16247267-16247326	6235	within CG4993-RB Intron1	PRL-1	20.7901	1.64e-10	375	35F		no	1.91938	0.00320376	1.57342	0.0232	2.16189	0.276	yes	no
chrX:14042419-14043779	chrX:14042914-14042973	7636	within CG32604-RA Intron2	l(1)G0007	20.7662	5.05e-07	-19	12E	1	yes	7.56492	2.85477e-15	-1.34368	0.249	-1.14122	0.772	yes	no
chrX:14042419-14043779	chrX:14042914-14042973	2448	within CG32597-RA Intron1	l(1)G0469	20.7662	5.05e-07	-19	12E	1	yes	7.56492	2.85477e-15	1.76044	0.00385	3.80382	0.00601	yes	no
chrX:15569102-15570633	chrX:15569691-15569750	1292	within CG11678-RA Exon1	Actr13E	20.6673	0.000140438	14	13E	2	yes	3.1797	0.000107544	-1.15485	0.168	-1.18036	0.766	yes	yes
chrX:12500388-12502334	chrX:12501226-12501285	7958	within CG4070-RA Intron2	Tis11	20.4377	9.8e-07	-15	11B		yes	4.15456	5.61955e-09	-1.12079	0.0488	2.18775	0.382	yes	no
chrX:12500388-12502334	chrX:12501226-12501285	7958	within CG4070-RB Intron2	Tis11	20.4377	9.8e-07	-15	11B		yes	4.15456	5.61955e-09	-1.12079	0.0488	2.18775	0.382	yes	no
chr3L:5739121-5740716	chr3L:5739626-5739685	-3	upstream CG10576-RA Exon1	CG10576	20.4276	4.24e-07	-427	64E		yes	4.72588	2.08782e-10	-1.19915	0.0785	1.1034	0.626	yes	yes
chr3L:5739121-5740716	chr3L:5739626-5739685	-178	upstream CG10576-RB Exon1	CG10576	20.4276	4.24e-07	-427	64E		yes	4.72588	2.08782e-10	-1.19915	0.0785	1.1034	0.626	yes	yes
chr3L:5739121-5740716	chr3L:5739626-5739685	-137	upstream CG5495-RA Exon1	Txl	20.4276	4.24e-07	-427	64E		yes	4.72588	2.08782e-10	-1.04647	0.387	-1.32439	0.526	yes	no
chr3R:14398892-14400484	chr3R:14399942-14400001	1156	within CG7694-RA Intron1	CG7694	20.2116	7.35e-10	165	91B		yes	3.5585	2.34847e-10	-1.24618	0.0306	1.01906	0.954	no	no
chr3R:14398892-14400484	chr3R:14399942-14400001	1156	within CG7693-RA Intron1	fray	20.2116	7.35e-10	165	91B		yes	3.5585	2.34847e-10	1.00005	1	1.35301	0.548	no	no
chr3R:4086466-4088950	chr3R:4087300-4087359	-58	upstream CG18228-RA Exon1	CG18228	20.1033	1.34e-10	NA	84F	2	yes	5.0278	1.85787e-14	#N/A	#N/A	#N/A	#N/A	yes	no
chr3R:17201663-17203063	chr3R:17202265-17202324	826	within CG32491-RA Intron3	mod(mdg4)	19.8341	3.46e-06	114	93D		no	2.40978	0.00520274	-1.09492	0.171	-1.31547	0.00359	yes	no
chr3R:17201663-17203063	chr3R:17202265-17202324	826	within CG32491-RB Intron3	mod(mdg4)	19.8341	3.46e-06	114	93D		no	2.40978	0.00520274	-1.09492	0.171	-1.31547	0.00359	yes	no
chr3R:17201663-17203063	chr3R:17202265-17202324	826	within CG32491-RC Intron3	mod(mdg4)	19.8341	3.46e-06	114	93D		no	2.40978	0.00520274	-1.09492	0.171	-1.31547	0.00359	yes	no
chr3R:17201663-17203063	chr3R:17202265-17202324	826	within CG32491-RD Intron3	mod(mdg4)	19.8341	3.46e-06	114	93D		no	2.40978	0.00520274	-1.09492	0.171	-1.31547	0.00359	yes	no
chr3R:17201663-17203063	chr3R:17202265-17202324	826	within CG32491-RE Intron3	mod(mdg4)	19.8341	3.46e-06	114	93D		no	2.40978	0.00520274	-1.09492	0.171	-1.31547	0.00359	yes	no
chr3R:17201663-17203063	chr3R:17202265-17202324	826	within CG32491-RF Intron3	mod(mdg4)	19.8341	3.46e-06	114	93D		no	2.40978	0.00520274	-1.09492	0.171	-1.31547	0.00359	yes	no
chr3R:17201663-17203063	chr3R:17202265-17202324	826	within CG32491-RG Intron3	mod(mdg4)	19.8341	3.46e-06	114	93D		no	2.40978	0.00520274	-1.09492	0.171	-1.31547	0.00359	yes	no
chr3R:17201663-17203063	chr3R:17202265-17202324	826	within CG32491-RH Intron3	mod(mdg4)	19.8341	3.46e-06	114	93D		no	2.40978	0.00520274	-1.09492	0.171	-1.31547	0.00359	yes	no
chr3R:17201663-17203063	chr3R:17202265-17202324	826	within CG32491-RI Intron3	mod(mdg4)	19.8341	3.46e-06	114	93D		no	2.40978	0.00520274	-1.09492	0.171	-1.31547	0.00359	yes	no
chr3R:17201663-17203063	chr3R:17202265-17202324	826	within CG32491-RJ Intron3	mod(mdg4)	19.8341	3.46e-06	114	93D		no	2.40978	0.00520274	-1.09492	0.171	-1.31547	0.00359	yes	no
chr3R:17201663-17203063	chr3R:17202265-17202324	826	within CG32491-RK Intron3	mod(mdg4)	19.8341	3.46e-06	114	93D		no	2.40978	0.00520274	-1.09492	0.171	-1.31547	0.00359	yes	no
chr3R:17201663-17203063	chr3R:17202265-17202324	826	within CG32491-RL Intron3	mod(mdg4)	19.8341	3.46e-06	114	93D		no	2.40978	0.00520274	-1.09492	0.171	-1.31547	0.00359	yes	no
chr3R:17201663-17203063	chr3R:17202265-17202324	826	within CG32491-RM Intron3	mod(mdg4)	19.8341	3.46e-06	114	93D		no	2.40978	0.00520274	-1.09492	0.171	-1.31547	0.00359	yes	no
chr3R:17201663-17203063	chr3R:17202265-17202324	826	within CG32491-RN Intron3	mod(mdg4)	19.8341	3.46e-06	114	93D		no	2.40978	0.00520274	-1.09492	0.171	-1.31547	0.00359	yes	no
chr3R:17201663-17203063	chr3R:17202265-17202324	826	within CG32491-RO Intron3	mod(mdg4)	19.8341	3.46e-06	114	93D		no	2.40978	0.00520274	-1.09492	0.171	-1.31547	0.00359	yes	no
chr3R:17201663-17203063	chr3R:17202265-17202324	826	within CG32491-RP Intron3	mod(mdg4)	19.8341	3.46e-06	114	93D		no	2.40978	0.00520274	-1.09492	0.171	-1.31547	0.00359	yes	no
chr3R:17201663-17203063	chr3R:17202265-17202324	826	within CG32491-RQ Intron3	mod(mdg4)	19.8341	3.46e-06	114	93D		no	2.40978	0.00520274	-1.09492	0.171	-1.31547	0.00359	yes	no
chr3R:17201663-17203063	chr3R:17202265-17202324	826	within CG32491-RR Intron3	mod(mdg4)	19.8341	3.46e-06	114	93D		no	2.40978	0.00520274	-1.09492	0.171	-1.31547	0.00359	yes	no
chr3R:17201663-17203063	chr3R:17202265-17202324	826	within CG32491-RS Intron3	mod(mdg4)	19.8341	3.46e-06	114	93D		no	2.40978	0.00520274	-1.09492	0.171	-1.31547	0.00359	yes	no
chr3R:17201663-17203063	chr3R:17202265-17202324	16184	within CG32491-RT Intron3	mod(mdg4)	19.8341	3.46e-06	114	93D		no	2.40978	0.00520274	-1.09492	0.171	-1.31547	0.00359	yes	no
chr3R:17201663-17203063	chr3R:17202265-17202324	7112	within CG32491-RU Intron2	mod(mdg4)	19.8341	3.46e-06	114	93D		no	2.40978	0.00520274	-1.09492	0.171	-1.31547	0.00359	yes	no
chr3R:17201663-17203063	chr3R:17202265-17202324	8194	within CG32491-RV Intron2	mod(mdg4)	19.8341	3.46e-06	114	93D		no	2.40978	0.00520274	-1.09492	0.171	-1.31547	0.00359	yes	no
chr3R:17201663-17203063	chr3R:17202265-17202324	8664	within CG32491-RW Intron2	mod(mdg4)	19.8341	3.46e-06	114	93D		no	2.40978	0.00520274	-1.09492	0.171	-1.31547	0.00359	yes	no
chr3R:17201663-17203063	chr3R:17202265-17202324	10124	within CG32491-RX Intron2	mod(mdg4)	19.8341	3.46e-06	114	93D		no	2.40978	0.00520274	-1.09492	0.171	-1.31547	0.00359	yes	no
chr3R:17201663-17203063	chr3R:17202265-17202324	10570	within CG32491-RY Intron2	mod(mdg4)	19.8341	3.46e-06	114	93D		no	2.40978	0.00520274	-1.09492	0.171	-1.31547	0.00359	yes	no
chr3R:17201663-17203063	chr3R:17202265-17202324	15176	within CG32491-RZ Intron3	mod(mdg4)	19.8341	3.46e-06	114	93D		no	2.40978	0.00520274	-1.09492	0.171	-1.31547	0.00359	yes	no
chr3L:12727567-12729247	chr3L:12728548-12728607	126	within CG10973-RA Exon1	CG10973	19.6972	2.3e-07	232	69E		no	4.43707	0.000275081	1.16493	0.0251	3.82083	0.00858	yes	yes
chr3L:12727567-12729247	chr3L:12728548-12728607	97	within CG10973-RB Intron1	CG10973	19.6972	2.3e-07	232	69E		no	4.43707	0.000275081	1.16493	0.0251	3.82083	0.00858	yes	yes
chr3L:12727567-12729247	chr3L:12728548-12728607	-514	upstream CG32113-RA Exon1	CG32113	19.6972	2.3e-07	232	69E		no	4.43707	0.000275081	-1.45394	0.0623	-1.10386	0.881	yes	no
chrX:19517241-19518787	chrX:19517975-19518031	-550	upstream CG14226-RA Exon1	dome	19.581	4.86e-07	-10	18E		yes	2.74351	2.62962e-07	-1.40552	0.0442	-1.127	0.66	yes	no
chrX:19517241-19518787	chrX:19517975-19518031	319	within CG14224-RA Exon1	Ubqn	19.581	4.86e-07	-10	18E		yes	2.74351	2.62962e-07	1.16562	0.008	1.6429	0.0524	yes	no
chr3L:16015065-16016774	chr3L:16015365-16015424	519	within CG12284-RB Intron1	th	19.4264	1.3e-05	-59	72D		yes	1.96998	0.0345395	-1.38572	0.0394	-1.00623	0.988	yes	no
chr2R:3316103-3319183	chr2R:3318038-3318097	-713	upstream CG1553-RB Exon1	CG1553	19.2257	9.64e-11	-81	43E	2	yes	4.02965	8.11237e-10	-1.12947	0.219	4.37863	8.86e-08	yes	yes
chr2R:3316103-3319183	chr2R:3318038-3318097	-689	upstream CG1553-RC Exon1	CG1553	19.2257	9.64e-11	-81	43E	2	yes	4.02965	8.11237e-10	-1.12947	0.219	4.37863	8.86e-08	yes	yes
chr2R:3316103-3319183	chr2R:3318038-3318097	144	within CG1553-RA Exon1	CG1553	19.2257	9.64e-11	-81	43E	2	yes	4.02965	8.11237e-10	-1.12947	0.219	4.37863	8.86e-08	yes	yes
chr2R:3316103-3319183	chr2R:3318038-3318097	-222	upstream CG1891-RA Exon1	sax	19.2257	9.64e-11	-81	43E	2	yes	4.02965	8.11237e-10	-1.02557	0.54	1.36336	0.0273	yes	no
chr2R:3316103-3319183	chr2R:3318038-3318097	-341	upstream CG1891-RB Exon1	sax	19.2257	9.64e-11	-81	43E	2	yes	4.02965	8.11237e-10	-1.02557	0.54	1.36336	0.0273	yes	no
chr3L:1479667-1480905	chr3L:1480394-1480453	-225	upstream CG12084-RA Exon1	CG12084	19.1691	3.11e-07	169	62A		yes	2.10471	3.84345e-06	-1.13118	0.133	1.45403	0.101	yes	no
chr3L:1479667-1480905	chr3L:1480394-1480453	5685	within CG12085-RA Exon5	pUf68	19.1691	3.11e-07	169	62A		yes	2.10471	3.84345e-06	-1.13434	0.121	-1.03643	0.896	yes	no
chr3L:1479667-1480905	chr3L:1480394-1480453	5669	within CG12085-RB Exon6	pUf68	19.1691	3.11e-07	169	62A		yes	2.10471	3.84345e-06	-1.13434	0.121	-1.03643	0.896	yes	no
chr3L:1479667-1480905	chr3L:1480394-1480453	5697	within CG12085-RC Exon6	pUf68	19.1691	3.11e-07	169	62A		yes	2.10471	3.84345e-06	-1.13434	0.121	-1.03643	0.896	yes	no
chr3L:1479667-1480905	chr3L:1480394-1480453	5697	within CG12085-RD Exon8	pUf68	19.1691	3.11e-07	169	62A		yes	2.10471	3.84345e-06	-1.13434	0.121	-1.03643	0.896	yes	no
chr2L:5797536-5798868	chr2L:5797836-5797895	2338	within CG9171-RA Intron2	CG9171	19.1281	4.03e-07	50	25F		yes	8.3076	7.48733e-07	-1.12132	0.161	1.15242	0.712	yes	no
chr2L:5797536-5798868	chr2L:5797836-5797895	2338	within CG9171-RB Intron2	CG9171	19.1281	4.03e-07	50	25F		yes	8.3076	7.48733e-07	-1.12132	0.161	1.15242	0.712	yes	no
chrX:12502545-12504105	chrX:12503079-12503138	9811	within CG4070-RA Intron2	Tis11	19.0135	4.89e-07	942	11B		no	1.80081	0.00650691	-1.12079	0.0488	2.18775	0.382	yes	no
chrX:12502545-12504105	chrX:12503079-12503138	9811	within CG4070-RB Intron2	Tis11	19.0135	4.89e-07	942	11B		no	1.80081	0.00650691	-1.12079	0.0488	2.18775	0.382	yes	no
chrX:15824166-15825633	chrX:15824775-15824834	-561	upstream CG9177-RG Exon1	eIF5	18.8328	3.12e-07	15	14A		yes	3.61351	7.96157e-09	1.12576	0.0192	1.70566	0.305	yes	no
chrX:15824166-15825633	chrX:15824775-15824834	1122	within CG9177-RA Intron2	eIF5	18.8328	3.12e-07	15	14A		yes	3.61351	7.96157e-09	1.12576	0.0192	1.70566	0.305	yes	no
chrX:15824166-15825633	chrX:15824775-15824834	1122	within CG9177-RB Intron2	eIF5	18.8328	3.12e-07	15	14A		yes	3.61351	7.96157e-09	1.12576	0.0192	1.70566	0.305	yes	no
chrX:15824166-15825633	chrX:15824775-15824834	1122	within CG9177-RC Intron2	eIF5	18.8328	3.12e-07	15	14A		yes	3.61351	7.96157e-09	1.12576	0.0192	1.70566	0.305	yes	no
chrX:15824166-15825633	chrX:15824775-15824834	1122	within CG9177-RD Intron2	eIF5	18.8328	3.12e-07	15	14A		yes	3.61351	7.96157e-09	1.12576	0.0192	1.70566	0.305	yes	no
chrX:15824166-15825633	chrX:15824775-15824834	1122	within CG9177-RE Intron2	eIF5	18.8328	3.12e-07	15	14A		yes	3.61351	7.96157e-09	1.12576	0.0192	1.70566	0.305	yes	no
chrX:15824166-15825633	chrX:15824775-15824834	1122	within CG9177-RF Intron2	eIF5	18.8328	3.12e-07	15	14A		yes	3.61351	7.96157e-09	1.12576	0.0192	1.70566	0.305	yes	no
chrX:8934501-8936155	chrX:8935032-8935076	-653	upstream CG7033-RB Exon1	CG7033	18.6416	2.93e-07	36	8C	1	yes	4.76051	1.95844e-13	1.00572	0.934	1.62928	0.151	yes	yes
chrX:8934501-8936155	chrX:8935032-8935076	303	within CG7033-RA Intron1	CG7033	18.6416	2.93e-07	36	8C	1	yes	4.76051	1.95844e-13	1.00572	0.934	1.62928	0.151	yes	yes
chrX:8934501-8936155	chrX:8935032-8935076	506	within CG7033-RC Intron1	CG7033	18.6416	2.93e-07	36	8C	1	yes	4.76051	1.95844e-13	1.00572	0.934	1.62928	0.151	yes	yes
chr3R:12012047-12013872	chr3R:12012651-12012709	-65	upstream CG6046-RA Exon1	Bin1	18.4473	1.86e-10	-4	89B	0.75	yes	2.35799	1.49422e-06	1.05033	0.565	-1.72681	0.12	yes	no
chr3R:12012047-12013872	chr3R:12012651-12012709	25	within CG6072-RA Exon1	sra	18.4473	1.86e-10	-4	89B	0.75	yes	2.35799	1.49422e-06	1.00981	0.932	3.28306	0.00199	yes	yes
chr2R:17112195-17114879	chr2R:17113623-17113676	885	within CG10433-RA Exon3	CG10433	18.3016	5.31e-08	131	57F	1.5	yes	2.89862	7.19719e-06	1.16615	0.0804	1.24604	0.365	yes	yes
chr2R:17112195-17114879	chr2R:17113623-17113676	885	within CG10433-RB Exon3	CG10433	18.3016	5.31e-08	131	57F	1.5	yes	2.89862	7.19719e-06	1.16615	0.0804	1.24604	0.365	yes	yes
chr2R:12371581-12372888	chr2R:12372059-12372109	1001	within CG5935-RA Intron2	Dek	18.1062	1.36e-10	28	53D		yes	4.96514	1.71074e-08	1.09698	0.119	1.65032	0.37	yes	no
chr2R:12371581-12372888	chr2R:12372059-12372109	598	within CG5935-RB Intron1	Dek	18.1062	1.36e-10	28	53D		yes	4.96514	1.71074e-08	1.09698	0.119	1.65032	0.37	yes	no
chr2R:12371581-12372888	chr2R:12372059-12372109	998	within CG5935-RC Intron2	Dek	18.1062	1.36e-10	28	53D		yes	4.96514	1.71074e-08	1.09698	0.119	1.65032	0.37	yes	no
chr2R:12371581-12372888	chr2R:12372059-12372109	1001	within CG5935-RD Intron2	Dek	18.1062	1.36e-10	28	53D		yes	4.96514	1.71074e-08	1.09698	0.119	1.65032	0.37	yes	no
chr2L:2747875-2748994	chr2L:2748353-2748412	139	within CG3127-RA Exon1	Pgk	18.0223	1.94e-10	-18	23A	1	no	0.986261	0.190051	-1.01492	0.884	1.26277	0.676	yes	no
chr3R:3933889-3935262	chr3R:3934594-3934653	3568	within CG7850-RA Intron2	puc	18.0202	7.5e-09	NA	84E	2	no	0.917487	0.70057	-1.04561	0.238	1.78897	0.187	yes	no
chr2R:9769682-9771726	chr2R:9770789-9770848	-504	upstream CG8531-RA Exon1	CG8531	17.941	1.05e-10	114	50E	1	yes	7.47927	1.53665e-13	-1.23553	0.148	1.0838	0.707	yes	no
chr2R:9769682-9771726	chr2R:9770789-9770848	236	within CG8542-RA Exon1	Hsc70-5	17.941	1.05e-10	114	50E	1	yes	7.47927	1.53665e-13	-1.09368	0.089	3.3991	2.17e-05	yes	yes
chr3R:3732891-3734407	chr3R:3733377-3733436	-319	upstream CG2943-RA Exon1	CG2943	17.8553	7.06e-11	-15	84E	2	no	1.77595	0.00333846	-1.13163	0.181	1.20883	0.0631	yes	no
chr3R:3732891-3734407	chr3R:3733377-3733436	353	within CG2670-RA Exon2	Taf7	17.8553	7.06e-11	-15	84E	2	no	1.77595	0.00333846	1.13622	0.144	7.33767	6.86e-05	yes	yes
chr3R:10450534-10452340	chr3R:10451433-10451492	-85	upstream CG3379-RB Exon1	His4r	17.8003	1.69e-10	-57	88C		yes	2.40823	1.60491e-05	-1.11604	0.549	-1.30624	0.592	yes	no
chr3R:10450534-10452340	chr3R:10451433-10451492	-273	upstream CG3379-RC Exon1	His4r	17.8003	1.69e-10	-57	88C		yes	2.40823	1.60491e-05	-1.11604	0.549	-1.30624	0.592	yes	no
chr3R:10450534-10452340	chr3R:10451433-10451492	3	within CG3379-RA Exon1	His4r	17.8003	1.69e-10	-57	88C		yes	2.40823	1.60491e-05	-1.11604	0.549	-1.30624	0.592	yes	no
chr3R:10450534-10452340	chr3R:10451433-10451492	-42	upstream CG7904-RA Exon1	put	17.8003	1.69e-10	-57	88C		yes	2.40823	1.60491e-05	-1.26996	0.25	-1.09019	0.666	yes	no
chr2L:19537963-19539359	chr2L:19538488-19538547	-50	upstream CG10360-RB Exon1	ref(2)P	17.6578	5.06e-10	5	37F	1.5	yes	2.84373	3.01902e-05	1.02464	0.803	1.77562	0.00106	yes	no
chr2L:19537963-19539359	chr2L:19538488-19538547	144	within CG10360-RA Exon1	ref(2)P	17.6578	5.06e-10	5	37F	1.5	yes	2.84373	3.01902e-05	1.02464	0.803	1.77562	0.00106	yes	no
chr3R:21486250-21488367	chr3R:21487139-21487198	-352	upstream CG5053-RA Exon1	CG5053	17.654	2.35e-07	NA	96E		no	1.47727	0.291461	1.04379	0.62	1.14707	0.794	yes	no
chr3R:21486250-21488367	chr3R:21487139-21487198	-166	upstream CG4719-RA Exon1	tankyrase	17.654	2.35e-07	NA	96E		no	1.47727	0.291461	-1.28188	0.156	1.47207	0.141	yes	no
chrX:11598096-11599554	chrX:11598729-11598788	-235	upstream CG9360-RA Exon1	CG9360	17.1855	4.16e-07	NA	10E	1.5	yes	4.81911	1.1143e-13	-1.22723	0.0183	-1.24072	0.722	no	no
chrX:11598096-11599554	chrX:11598729-11598788	10551	within CG9369-RA Intron3	m	17.1855	4.16e-07	NA	10E	1.5	yes	4.81911	1.1143e-13	1.00655	0.969	-1.22167	0.693	no	no
chr3R:27425105-27426704	chr3R:27425888-27425947	10788	within CG11525-RA Intron5	CycG	17.1372	2.01e-06	5	100C		yes	4.56505	1.10511e-05	-1.01502	0.852	1.28564	0.671	yes	no
chr3R:27425105-27426704	chr3R:27425888-27425947	10788	within CG11525-RB Intron5	CycG	17.1372	2.01e-06	5	100C		yes	4.56505	1.10511e-05	-1.01502	0.852	1.28564	0.671	yes	no
chr3R:27425105-27426704	chr3R:27425888-27425947	9665	within CG11525-RC Intron5	CycG	17.1372	2.01e-06	5	100C		yes	4.56505	1.10511e-05	-1.01502	0.852	1.28564	0.671	yes	no
chr3R:27425105-27426704	chr3R:27425888-27425947	12468	within CG11525-RD Intron5	CycG	17.1372	2.01e-06	5	100C		yes	4.56505	1.10511e-05	-1.01502	0.852	1.28564	0.671	yes	no
chr3R:27425105-27426704	chr3R:27425888-27425947	10788	within CG11525-RE Intron5	CycG	17.1372	2.01e-06	5	100C		yes	4.56505	1.10511e-05	-1.01502	0.852	1.28564	0.671	yes	no
chr3L:5229437-5230848	chr3L:5229959-5230018	21902	within CG32423-RA Intron2	shep	17.1265	1.4e-06	46	64C		no	1.76591	0.00752858	1.02649	0.889	1.55434	0.639	no	no
chr3L:5229437-5230848	chr3L:5229959-5230018	17292	within CG32423-RD Intron1	shep	17.1265	1.4e-06	46	64C		no	1.76591	0.00752858	1.02649	0.889	1.55434	0.639	no	no
chr2R:3293640-3296395	chr2R:3294815-3294874	-418	upstream CG30497-RA Exon1	CG30497	17.0973	1.25e-09	21	43E	2	yes	2.28369	1.03575e-05	1.46624	0.0769	2.18648	0.0761	yes	no
chr2R:3293640-3296395	chr2R:3294815-3294874	2174	within CG1555-RA Exon3	cn	17.0973	1.25e-09	21	43E	2	yes	2.28369	1.03575e-05	-1.38199	0.313	2.19478	0.000462	yes	no
chr2R:4418183-4420147	chr2R:4419021-4419080	-281	upstream CG30349-RA Exon1	CG30349	16.9914	6.95e-10	927	44F	1.5	yes	5.75615	4.73078e-14	-1.18655	0.237	1.06142	0.796	yes	no
chr2R:4418183-4420147	chr2R:4419021-4419080	-237	upstream CG8258-RA Exon1	CG8258	16.9914	6.95e-10	927	44F	1.5	yes	5.75615	4.73078e-14	-1.36765	0.0358	1.80378	0.0308	yes	yes
chr2R:7408073-7410056	chr2R:7409083-7409142	1115	within CG8280-RA Intron1	Ef1alpha48D	16.8955	4.14e-10	113	48C	0.5	yes	2.84482	6.74936e-06	-1.13369	0.00528	1.14094	0.662	yes	no
chr2R:7408073-7410056	chr2R:7409083-7409142	908	within CG8280-RB Intron1	Ef1alpha48D	16.8955	4.14e-10	113	48C	0.5	yes	2.84482	6.74936e-06	-1.13369	0.00528	1.14094	0.662	yes	no
chr2L:13385139-13386607	chr2L:13385638-13385697	3021	within CG6866-RA Exon4	loqs	16.8764	1.35e-08	-2113	34B		yes	3.8483	6.13988e-08	-1.15061	0.429	-1.0049	0.994	yes	no
chr2L:13385139-13386607	chr2L:13385638-13385697	3021	within CG6866-RB Exon5	loqs	16.8764	1.35e-08	-2113	34B		yes	3.8483	6.13988e-08	-1.15061	0.429	-1.0049	0.994	yes	no
chr2L:13385139-13386607	chr2L:13385638-13385697	3021	within CG6866-RC Exon5	loqs	16.8764	1.35e-08	-2113	34B		yes	3.8483	6.13988e-08	-1.15061	0.429	-1.0049	0.994	yes	no
chr3L:15488389-15490161	chr3L:15488983-15489042	338	within CG7945-RA Intron1	CG7945	16.819	9.31e-06	15	71D		no	1.93283	0.267758	1.12685	0.728	5.15863	1.13e-05	yes	yes
chr3L:15488389-15490161	chr3L:15488983-15489042	345	within CG7945-RB Exon1	CG7945	16.819	9.31e-06	15	71D		no	1.93283	0.267758	1.12685	0.728	5.15863	1.13e-05	yes	yes
chr3L:15488389-15490161	chr3L:15488983-15489042	347	within CG7945-RC Exon1	CG7945	16.819	9.31e-06	15	71D		no	1.93283	0.267758	1.12685	0.728	5.15863	1.13e-05	yes	yes
chr3R:7035202-7037714	chr3R:7035941-7035991	-395	upstream CG6666-RA Exon1	SdhC	16.7408	2.91e-10	2132	86D	1	no	2.25417	0.000240498	-1.12447	0.0536	-1.63881	0.229	no	no
chr3R:7035202-7037714	chr3R:7035941-7035991	-8	upstream CG4800-RA Exon1	Tctp	16.7408	2.91e-10	2132	86D	1	no	2.25417	0.000240498	1.05373	0.362	-1.15938	0.542	no	no
chr2R:14043818-14045548	chr2R:14044420-14044479	2156	within CG10924-RA Intron1	CG10924	16.6013	1.44e-10	-42	55D		yes	2.55738	4.16463e-07	1.54945	0.17	2.53311	0.000112	yes	no
chr2R:8555726-8556964	chr2R:8556026-8556085	NA	NA	NA	16.5509	1.54e-07	81	49F		no	1.90204	0.0762348	-1.3185	0.132	1.07209	0.793	no	no
chr3L:20428622-20429908	chr3L:20429236-20429295	-641	upstream CG5130-RA Exon1	CG5130	16.5009	6.79e-07	79	77C		no	1.13596	0.357391	-1.10687	0.689	-1.6945	0.108	no	no
chr3L:20428622-20429908	chr3L:20429236-20429295	3344	within CG6020-RA Exon2	CG6020	16.5009	6.79e-07	79	77C		no	1.13596	0.357391	-1.48181	0.0234	-1.37387	0.636	no	yes
chr3L:20940694-20942509	chr3L:20941634-20941693	19601	within CG9936-RC Intron3	skd	16.4473	5.19e-07	87	78A		no	0.817972	0.938357	1.32466	0.101	1.47053	0.606	yes	no
chr3L:20940694-20942509	chr3L:20941634-20941693	19601	within CG9936-RD Intron3	skd	16.4473	5.19e-07	87	78A		no	0.817972	0.938357	1.32466	0.101	1.47053	0.606	yes	no
chr2R:9107112-9110325	chr2R:9107783-9107842	1430	within CG6191-RA Intron1	CG6191	16.4248	8.42e-11	-78	50B	1	yes	2.04109	0.00165111	-1.25786	0.00147	2.16792	0.00193	yes	no
chr3R:11628972-11630720	chr3R:11629435-11629494	-508	upstream CG4606-RA Exon1	alpha-Man-IIb	16.4087	1.4e-07	675	89A		no	NA	1	-1.93171	0.0678	-1.0544	0.915	yes	no
chr3L:10653422-10655415	chr3L:10654420-10654479	15761	within CG32067-RA Intron1	simj	16.3575	1.42e-06	21	67E	1	no	1.55817	0.0339197	-1.05198	0.404	1.21623	0.503	no	no
chr3L:10653422-10655415	chr3L:10654420-10654479	15761	within CG32067-RB Intron2	simj	16.3575	1.42e-06	21	67E	1	no	1.55817	0.0339197	-1.05198	0.404	1.21623	0.503	no	no
chr3L:10653422-10655415	chr3L:10654420-10654479	15761	within CG32067-RC Intron1	simj	16.3575	1.42e-06	21	67E	1	no	1.55817	0.0339197	-1.05198	0.404	1.21623	0.503	no	no
chr3R:9539634-9540992	chr3R:9540438-9540497	-542	upstream CG34044-RA Exon1	CG34044	16.1553	1.18e-07	159	87F	0.5	no	1.76971	0.015594	-1.06963	0.676	-1.06067	0.852	no	no
chrX:10935713-10937770	chrX:10936881-10936940	-799	upstream CG2061-RA Exon1	CG2061	16.1347	9.45e-06	59	10A	1	no	NA	1	-1.47451	0.054	-1.05106	0.893	no	no
chrX:10935713-10937770	chrX:10936881-10936940	-1035	upstream CG2061-RB Exon1	CG2061	16.1347	9.45e-06	59	10A	1	no	NA	1	-1.47451	0.054	-1.05106	0.893	no	no
chrX:10935713-10937770	chrX:10936881-10936940	-799	upstream CG2061-RC Exon1	CG2061	16.1347	9.45e-06	59	10A	1	no	NA	1	-1.47451	0.054	-1.05106	0.893	no	no
chrX:10935713-10937770	chrX:10936881-10936940	1313	within CG2076-RA Intron4	CG2076	16.1347	9.45e-06	59	10A	1	no	NA	1	-1.09591	0.355	1.19415	0.763	no	no
chrX:3209093-3210511	chrX:3209612-3209671	NA	NA	NA	15.8915	1.04e-06	-159	3D		no	NA	1	-1.3185	0.132	1.07209	0.793	yes	no
chrX:16427005-16428244	chrX:16427611-16427670	-275	upstream CG9802-RA Exon1	Cap	15.728	2.2e-05	1407	14F		no	1.36089	0.301766	-1.2086	0.18	-1.16886	0.551	no	no
chrX:16427005-16428244	chrX:16427611-16427670	-275	upstream CG9802-RB Exon1	Cap	15.728	2.2e-05	1407	14F		no	1.36089	0.301766	-1.2086	0.18	-1.16886	0.551	no	no
chrX:16427005-16428244	chrX:16427611-16427670	26	within CG4443-RA Exon1	crl	15.728	2.2e-05	1407	14F		no	1.36089	0.301766	1.01936	0.672	1.09621	0.855	no	no
chr2R:5107423-5109091	chr2R:5108174-5108228	909	within CG1863-RA Exon3	CG1863	15.7107	1.17e-10	148	45F		no	1.95305	0.00124347	-1.06264	0.519	5.60654	0.000749	no	no
chr2R:5107423-5109091	chr2R:5108174-5108228	909	within CG1863-RB Exon3	CG1863	15.7107	1.17e-10	148	45F		no	1.95305	0.00124347	-1.06264	0.519	5.60654	0.000749	no	no
chr2R:5107423-5109091	chr2R:5108174-5108228	2306	within CG1902-RA Intron1	CG1902	15.7107	1.17e-10	148	45F		no	1.95305	0.00124347	1.02007	0.779	-1.03873	0.915	no	no
chr2R:1384850-1386007	chr2R:1385648-1385707	NA	NA	NA	15.4738	1.06e-06	-123	42A		no	2.13808	0.00113074	-1.3185	0.132	1.07209	0.793	no	no
chr3R:19036051-19037443	chr3R:19036569-19036619	11089	within CG17894-RC Intron3	cnc	15.4236	8.76e-06	47	94E		yes	2.79353	1.97523e-05	1.46102	0.0838	1.61047	0.357	yes	no
chr3R:19046311-19047965	chr3R:19046933-19046992	720	within CG17894-RC Intron1	cnc	15.3713	1.31e-06	-61	94E		yes	2.66517	1.46749e-05	1.46102	0.0838	1.61047	0.357	no	no
chr2R:14918146-14919950	chr2R:14918821-14918880	20961	within CG9325-RA Intron11	hts	15.1836	9.63e-11	92	56D	2	no	1.35555	0.0351198	-1.18453	0.0819	1.36346	0.107	no	no
chr2R:14918146-14919950	chr2R:14918821-14918880	20961	within CG9325-RB Intron11	hts	15.1836	9.63e-11	92	56D	2	no	1.35555	0.0351198	-1.18453	0.0819	1.36346	0.107	no	no
chr2R:14918146-14919950	chr2R:14918821-14918880	20106	within CG9325-RE Intron11	hts	15.1836	9.63e-11	92	56D	2	no	1.35555	0.0351198	-1.18453	0.0819	1.36346	0.107	no	no
chr2R:14918146-14919950	chr2R:14918821-14918880	20106	within CG9325-RF Intron10	hts	15.1836	9.63e-11	92	56D	2	no	1.35555	0.0351198	-1.18453	0.0819	1.36346	0.107	no	no
chr2R:17151956-17153867	chr2R:17152477-17152536	NA	NA	NA	15.132	4.46e-10	-33	57F	1.5	yes	4.55907	1.28818e-05	-1.3185	0.132	1.07209	0.793	yes	no
chrX:617902-619369	chrX:618475-618523	NA	NA	NA	14.9564	1.16e-06	307	1C	2	yes	2.6538	9.06504e-08	-1.3185	0.132	1.07209	0.793	no	no
chrX:10108409-10109674	chrX:10109175-10109234	NA	NA	NA	14.9148	1.23e-06	9	9B	1.5	no	1.69137	0.0155217	-1.3185	0.132	1.07209	0.793	yes	no
chr2R:3277767-3279372	chr2R:3278460-3278515	15939	within CG30497-RA Intron2	CG30497	14.6683	1.46e-09	195	43E	2	yes	1.79374	8.88883e-05	1.46624	0.0769	2.18648	0.0761	yes	no
chr2L:19159197-19163342	chr2L:19160010-19160069	30306	within CG10719-RA Intron2	brat	14.4372	5.21e-10	-790	37C		no	1.06565	0.00987377	1.11775	0.195	1.48416	0.054	yes	no
chr2L:19159197-19163342	chr2L:19160010-19160069	5537	within CG10719-RB Intron1	brat	14.4372	5.21e-10	-790	37C		no	1.06565	0.00987377	1.11775	0.195	1.48416	0.054	yes	no
chrX:8406350-8409184	chrX:8408183-8408242	2317	within CG11265-RA Intron1	Trf4-1	14.3954	1.45e-06	153	7F		yes	3.78188	2.66147e-06	1.05078	0.429	2.13223	0.16	yes	no
chrX:8406350-8409184	chrX:8408183-8408242	2051	within CG11265-RB Intron1	Trf4-1	14.3954	1.45e-06	153	7F		yes	3.78188	2.66147e-06	1.05078	0.429	2.13223	0.16	yes	no
chrX:8406350-8409184	chrX:8408183-8408242	1898	within CG11265-RC Intron1	Trf4-1	14.3954	1.45e-06	153	7F		yes	3.78188	2.66147e-06	1.05078	0.429	2.13223	0.16	yes	no
chrX:8406350-8409184	chrX:8408183-8408242	2317	within CG11265-RE Intron1	Trf4-1	14.3954	1.45e-06	153	7F		yes	3.78188	2.66147e-06	1.05078	0.429	2.13223	0.16	yes	no
chr2R:6391389-6392361	chr2R:6391689-6392061	-1244	upstream CG30015-RA Exon1	CG30015	14.3224	0.000136473	NA	47C	0.75	yes			-1.09691	0.384	1.25308	0.115	yes	no
chr2R:6391389-6392361	chr2R:6391689-6392061	-597	upstream CG30016-RA Exon1	CG30016	14.3224	0.000136473	NA	47C	0.75	yes			-1.24798	0.139	-1.43606	0.314	yes	no
chr2R:6391389-6392361	chr2R:6391689-6392061	215	within CG6751-RA Exon1	CG6751	14.3224	0.000136473	NA	47C	0.75	yes			-1.39378	0.0429	1.07653	0.903	yes	no
chr2L:7423606-7425685	chr2L:7424492-7424551	NA	NA	NA	14.0955	2.55e-09	306	27F		yes	2.29078	6.13754e-07	-1.3185	0.132	1.07209	0.793	yes	no
chrX:16393022-16395240	chrX:16394459-16394518	-533	upstream CG9842-RA Exon1	Pp2B-14D	14.0688	5.6e-06	1	14E		no	2.14293	0.00225705	1.17088	0.327	1.21135	0.479	no	no
chrU:1583160-1584792	chrU:1583779-1583838	NA	NA	NA	14.049	4.41e-07	-14	NA		yes	2.68678	2.34116e-08	-1.3185	0.132	1.07209	0.793	no	no
chr3R:14070382-14072630	chr3R:14071550-14071609	3328	within CG31196-RA Intron1	14-3-3epsilon	13.7737	1.4e-09	191	90F		yes	2.09891	0.000564333	-1.0507	0.158	1.26454	0.239	yes	no
chr3R:14070382-14072630	chr3R:14071550-14071609	3328	within CG31196-RB Intron1	14-3-3epsilon	13.7737	1.4e-09	191	90F		yes	2.09891	0.000564333	-1.0507	0.158	1.26454	0.239	yes	no
chr3R:14070382-14072630	chr3R:14071550-14071609	3328	within CG31196-RC Intron1	14-3-3epsilon	13.7737	1.4e-09	191	90F		yes	2.09891	0.000564333	-1.0507	0.158	1.26454	0.239	yes	no
chr3R:14070382-14072630	chr3R:14071550-14071609	3328	within CG31196-RD Intron1	14-3-3epsilon	13.7737	1.4e-09	191	90F		yes	2.09891	0.000564333	-1.0507	0.158	1.26454	0.239	yes	no
chr3R:12940937-12942490	chr3R:12941551-12941610	3282	within CG3937-RA Intron2	cher	13.4797	6.14e-05	-2174	89E		no	1.16099	0.533083	-1.80046	0.00126	-1.08835	0.658	no	no
chr3R:12940937-12942490	chr3R:12941551-12941610	3282	within CG3937-RD Intron2	cher	13.4797	6.14e-05	-2174	89E		no	1.16099	0.533083	-1.80046	0.00126	-1.08835	0.658	no	no
chr3L:17969252-17970510	chr3L:17969753-17969810	55075	within CG8127-RB Intron1	Eip75B	13.289	2.04e-06	49	75B		no	1.57657	0.238484	-1.03902	0.7	1.36642	0.445	no	no
chrX:1476542-1479027	chrX:1477536-1477595	9070	within CG11491-RA Intron1	br	13.2722	1.17e-06	2164	2B		yes	3.56289	6.27856e-10	1.17351	0.398	1.2281	0.776	yes	no
chrX:1476542-1479027	chrX:1477536-1477595	9070	within CG11491-RB Intron1	br	13.2722	1.17e-06	2164	2B		yes	3.56289	6.27856e-10	1.17351	0.398	1.2281	0.776	yes	no
chrX:1476542-1479027	chrX:1477536-1477595	10899	within CG11491-RC Intron1	br	13.2722	1.17e-06	2164	2B		yes	3.56289	6.27856e-10	1.17351	0.398	1.2281	0.776	yes	no
chrX:1476542-1479027	chrX:1477536-1477595	9070	within CG11491-RD Intron1	br	13.2722	1.17e-06	2164	2B		yes	3.56289	6.27856e-10	1.17351	0.398	1.2281	0.776	yes	no
chrX:1476542-1479027	chrX:1477536-1477595	9070	within CG11491-RE Intron1	br	13.2722	1.17e-06	2164	2B		yes	3.56289	6.27856e-10	1.17351	0.398	1.2281	0.776	yes	no
chrX:1476542-1479027	chrX:1477536-1477595	9070	within CG11491-RG Intron1	br	13.2722	1.17e-06	2164	2B		yes	3.56289	6.27856e-10	1.17351	0.398	1.2281	0.776	yes	no
chr3R:27552852-27554304	chr3R:27553152-27553211	1996	within CG1856-RA Intron2	ttk	13.239	7.08e-05	738	100D	2	no	1.34348	0.159295	1.70894	0.00765	2.30723	0.00318	no	no
chr3R:27552852-27554304	chr3R:27553152-27553211	2452	within CG1856-RB Intron2	ttk	13.239	7.08e-05	738	100D	2	no	1.34348	0.159295	1.70894	0.00765	2.30723	0.00318	no	no
chr3R:27552852-27554304	chr3R:27553152-27553211	2452	within CG1856-RC Intron2	ttk	13.239	7.08e-05	738	100D	2	no	1.34348	0.159295	1.70894	0.00765	2.30723	0.00318	no	no
chr3R:27552852-27554304	chr3R:27553152-27553211	1996	within CG1856-RD Intron2	ttk	13.239	7.08e-05	738	100D	2	no	1.34348	0.159295	1.70894	0.00765	2.30723	0.00318	no	no
chr3R:27552852-27554304	chr3R:27553152-27553211	13577	within CG1856-RE Intron2	ttk	13.239	7.08e-05	738	100D	2	no	1.34348	0.159295	1.70894	0.00765	2.30723	0.00318	no	no
chr3R:27552852-27554304	chr3R:27553152-27553211	13577	within CG1856-RF Intron2	ttk	13.239	7.08e-05	738	100D	2	no	1.34348	0.159295	1.70894	0.00765	2.30723	0.00318	no	no
chr2R:10088678-10090693	chr2R:10089363-10089422	1272	within CG10119-RA Intron1	LamC	13.2095	1.17e-07	-25	51B	0.5	no	1.70449	0.0318871	-1.40752	0.0116	1.94888	0.0101	yes	no
chr2R:10088678-10090693	chr2R:10089363-10089422	47960	within CG10117-RA Intron5	ttv	13.2095	1.17e-07	-25	51B	0.5	no	1.70449	0.0318871	-1.06895	0.418	1.29258	0.44	yes	no
chr3L:17975245-17976623	chr3L:17975974-17976033	48853	within CG8127-RB Intron1	Eip75B	13.0409	2.68e-05	117	75B		no	1.03456	0.42835	-1.03902	0.7	1.36642	0.445	no	no
chr3R:20011631-20013204	chr3R:20012147-20012206	91	within CG6198-RA Exon1	CHORD	13.013	1.61e-05	59	95E		yes	2.96103	2.10174e-05	-1.02206	0.791	3.14103	0.0131	yes	no
chrX:8740312-8742009	chrX:8740879-8740938	2325	within CG10701-RF Intron1	Moe	12.8647	3.31e-06	20	8B		yes	5.87746	6.10964e-13	-1.0515	0.278	1.34518	0.293	yes	no
chrX:8740312-8742009	chrX:8740879-8740938	2637	within CG10701-RG Intron1	Moe	12.8647	3.31e-06	20	8B		yes	5.87746	6.10964e-13	-1.0515	0.278	1.34518	0.293	yes	no
chrX:8740312-8742009	chrX:8740879-8740938	2325	within CG10701-RH Intron1	Moe	12.8647	3.31e-06	20	8B		yes	5.87746	6.10964e-13	-1.0515	0.278	1.34518	0.293	yes	no
chr3R:10564861-10566529	chr3R:10565405-10565464	1498	within CG7425-RA Intron2	eff	12.7108	1.33e-09	236	88D	1	yes	5.37151	1.50313e-13	1.28978	0.02	1.19378	0.736	yes	no
chr2L:12721024-12722845	chr2L:12722310-12722363	-499	upstream CG5792-RA Exon1	CG5792	12.6918	2.02e-09	370	33F		yes	2.04719	9.97591e-05	-1.00696	0.948	1.33379	0.193	no	no
chr2L:12721024-12722845	chr2L:12722310-12722363	-521	upstream CG5792-RB Exon1	CG5792	12.6918	2.02e-09	370	33F		yes	2.04719	9.97591e-05	-1.00696	0.948	1.33379	0.193	no	no
chr2L:12721024-12722845	chr2L:12722310-12722363	61	within CG6214-RA Exon1	MRP	12.6918	2.02e-09	370	33F		yes	2.04719	9.97591e-05	1.03907	0.733	1.44871	0.196	no	no
chr2L:12721024-12722845	chr2L:12722310-12722363	61	within CG6214-RB Exon1	MRP	12.6918	2.02e-09	370	33F		yes	2.04719	9.97591e-05	1.03907	0.733	1.44871	0.196	no	no
chr2L:12721024-12722845	chr2L:12722310-12722363	61	within CG6214-RC Exon1	MRP	12.6918	2.02e-09	370	33F		yes	2.04719	9.97591e-05	1.03907	0.733	1.44871	0.196	no	no
chr2L:12721024-12722845	chr2L:12722310-12722363	61	within CG6214-RD Exon1	MRP	12.6918	2.02e-09	370	33F		yes	2.04719	9.97591e-05	1.03907	0.733	1.44871	0.196	no	no
chr2L:12721024-12722845	chr2L:12722310-12722363	61	within CG6214-RE Exon1	MRP	12.6918	2.02e-09	370	33F		yes	2.04719	9.97591e-05	1.03907	0.733	1.44871	0.196	no	no
chr2L:12721024-12722845	chr2L:12722310-12722363	61	within CG6214-RF Exon1	MRP	12.6918	2.02e-09	370	33F		yes	2.04719	9.97591e-05	1.03907	0.733	1.44871	0.196	no	no
chr2L:12721024-12722845	chr2L:12722310-12722363	61	within CG6214-RG Exon1	MRP	12.6918	2.02e-09	370	33F		yes	2.04719	9.97591e-05	1.03907	0.733	1.44871	0.196	no	no
chr2L:12721024-12722845	chr2L:12722310-12722363	61	within CG6214-RH Exon1	MRP	12.6918	2.02e-09	370	33F		yes	2.04719	9.97591e-05	1.03907	0.733	1.44871	0.196	no	no
chr2L:12721024-12722845	chr2L:12722310-12722363	61	within CG6214-RI Exon1	MRP	12.6918	2.02e-09	370	33F		yes	2.04719	9.97591e-05	1.03907	0.733	1.44871	0.196	no	no
chr2L:12721024-12722845	chr2L:12722310-12722363	61	within CG6214-RJ Exon1	MRP	12.6918	2.02e-09	370	33F		yes	2.04719	9.97591e-05	1.03907	0.733	1.44871	0.196	no	no
chr2L:12721024-12722845	chr2L:12722310-12722363	61	within CG6214-RK Exon1	MRP	12.6918	2.02e-09	370	33F		yes	2.04719	9.97591e-05	1.03907	0.733	1.44871	0.196	no	no
chr2L:12721024-12722845	chr2L:12722310-12722363	61	within CG6214-RL Exon1	MRP	12.6918	2.02e-09	370	33F		yes	2.04719	9.97591e-05	1.03907	0.733	1.44871	0.196	no	no
chr2L:12721024-12722845	chr2L:12722310-12722363	61	within CG6214-RM Exon1	MRP	12.6918	2.02e-09	370	33F		yes	2.04719	9.97591e-05	1.03907	0.733	1.44871	0.196	no	no
chr2L:12721024-12722845	chr2L:12722310-12722363	61	within CG6214-RN Exon1	MRP	12.6918	2.02e-09	370	33F		yes	2.04719	9.97591e-05	1.03907	0.733	1.44871	0.196	no	no
chr2L:12721024-12722845	chr2L:12722310-12722363	3267	within CG6214-RO Intron1	MRP	12.6918	2.02e-09	370	33F		yes	2.04719	9.97591e-05	1.03907	0.733	1.44871	0.196	no	no
chr2L:12721024-12722845	chr2L:12722310-12722363	61	within CG6214-RP Exon1	MRP	12.6918	2.02e-09	370	33F		yes	2.04719	9.97591e-05	1.03907	0.733	1.44871	0.196	no	no
chr2L:12721024-12722845	chr2L:12722310-12722363	61	within CG6214-RQ Exon1	MRP	12.6918	2.02e-09	370	33F		yes	2.04719	9.97591e-05	1.03907	0.733	1.44871	0.196	no	no
chr3R:8203532-8205028	chr3R:8204039-8204098	-198	upstream CG4371-RA Exon1	GstD7	12.6173	6.35e-09	225	87B		yes	3.98755	1.16977e-09	-1.85896	0.016	1.87001	0.0307	no	no
chr3R:14223904-14225819	chr3R:14224585-14224637	1895	within CG31232-RA Intron1	koko	12.5734	5.1e-07	378	91A		no	1.14261	0.152046	1.24031	0.11	1.31669	0.173	no	no
chr3R:14223904-14225819	chr3R:14224585-14224637	265	within CG18617-RB Intron1	Vha100-2	12.5734	5.1e-07	378	91A		no	1.14261	0.152046	-1.22471	0.178	1.40145	0.0292	no	no
chr3R:4496098-4497568	chr3R:4496926-4496985	3231	within CG8036-RB Intron2	CG8036	12.5575	9.32e-09	194	85A		yes	2.53776	4.93032e-05	-1.18735	0.199	-1.03964	0.765	yes	no
chr3R:4496098-4497568	chr3R:4496926-4496985	1603	within CG8036-RC Intron1	CG8036	12.5575	9.32e-09	194	85A		yes	2.53776	4.93032e-05	-1.18735	0.199	-1.03964	0.765	yes	no
chr3R:4496098-4497568	chr3R:4496926-4496985	582	within CG8036-RD Intron1	CG8036	12.5575	9.32e-09	194	85A		yes	2.53776	4.93032e-05	-1.18735	0.199	-1.03964	0.765	yes	no
chr3R:18509063-18510627	chr3R:18509925-18509984	NA	NA	NA	12.5547	9.58e-07	18	94C	1	no	1.72183	0.0244435	-1.3185	0.132	1.07209	0.793	no	no
chr3L:22802869-22804270	chr3L:22803404-22803463	2464	within CG8385-RA Intron3	Arf79F	12.5005	3.44e-06	-31	80B		no	1.91231	0.0145832	1.15267	0.122	1.05394	0.832	yes	yes
chr3L:22802869-22804270	chr3L:22803404-22803463	2162	within CG8385-RB Intron3	Arf79F	12.5005	3.44e-06	-31	80B		no	1.91231	0.0145832	1.15267	0.122	1.05394	0.832	yes	yes
chr3L:22802869-22804270	chr3L:22803404-22803463	1460	within CG8385-RC Intron3	Arf79F	12.5005	3.44e-06	-31	80B		no	1.91231	0.0145832	1.15267	0.122	1.05394	0.832	yes	yes
chr3L:22802869-22804270	chr3L:22803404-22803463	2454	within CG8385-RD Intron3	Arf79F	12.5005	3.44e-06	-31	80B		no	1.91231	0.0145832	1.15267	0.122	1.05394	0.832	yes	yes
chr3L:22802869-22804270	chr3L:22803404-22803463	1966	within CG8385-RE Intron3	Arf79F	12.5005	3.44e-06	-31	80B		no	1.91231	0.0145832	1.15267	0.122	1.05394	0.832	yes	yes
chr3L:22802869-22804270	chr3L:22803404-22803463	29	within CR32907-RA ncRNA	snoRNA:Me28S-G764	12.5005	3.44e-06	-31	80B		no	1.91231	0.0145832	#N/A	#N/A	#N/A	#N/A	yes	no
chr3R:25470966-25472733	chr3R:25471518-25471577	14158	within CG18741-RA Intron2	DopR2	12.4994	1.12e-06	-74	99B		yes	2.59311	2.64019e-06	2.22939	0.244	-1.1025	0.707	no	no
chr3R:27435658-27437398	chr3R:27436320-27436379	-767	upstream CG11525-RC Exon1	CycG	12.3355	6.5e-07	-610	100C		yes	2.64884	2.28957e-05	-1.01502	0.852	1.28564	0.671	yes	no
chr3R:27435658-27437398	chr3R:27436320-27436379	356	within CG11525-RA Intron1	CycG	12.3355	6.5e-07	-610	100C		yes	2.64884	2.28957e-05	-1.01502	0.852	1.28564	0.671	yes	no
chr3R:27435658-27437398	chr3R:27436320-27436379	356	within CG11525-RB Intron1	CycG	12.3355	6.5e-07	-610	100C		yes	2.64884	2.28957e-05	-1.01502	0.852	1.28564	0.671	yes	no
chr3R:27435658-27437398	chr3R:27436320-27436379	2036	within CG11525-RD Intron1	CycG	12.3355	6.5e-07	-610	100C		yes	2.64884	2.28957e-05	-1.01502	0.852	1.28564	0.671	yes	no
chr3R:27435658-27437398	chr3R:27436320-27436379	356	within CG11525-RE Intron1	CycG	12.3355	6.5e-07	-610	100C		yes	2.64884	2.28957e-05	-1.01502	0.852	1.28564	0.671	yes	no
chr3R:27435658-27437398	chr3R:27436320-27436379	-419	upstream CG1775-RA Exon1	Med	12.3355	6.5e-07	-610	100C		yes	2.64884	2.28957e-05	1.06709	0.617	-1.06179	0.885	yes	yes
chr3R:27435658-27437398	chr3R:27436320-27436379	-419	upstream CG1775-RB Exon1	Med	12.3355	6.5e-07	-610	100C		yes	2.64884	2.28957e-05	1.06709	0.617	-1.06179	0.885	yes	yes
chr2R:19667100-19667911	chr2R:19667400-19667444	-526	upstream CG12240-RA Exon1	CG12240	12.0167	3.89e-06	-149	60C		no	2.23561	0.00191489	#N/A	#N/A	#N/A	#N/A	no	no
chr2R:19667100-19667911	chr2R:19667400-19667444	-526	upstream CG12240-RB Exon1	CG12240	12.0167	3.89e-06	-149	60C		no	2.23561	0.00191489	#N/A	#N/A	#N/A	#N/A	no	no
chr2R:19667100-19667911	chr2R:19667400-19667444	458	within CG13570-RA Exon2	spag	12.0167	3.89e-06	-149	60C		no	2.23561	0.00191489	1.08474	0.253	1.81991	0.274	no	no
chr2R:10836748-10837765	chr2R:10836950-10837009	-356	upstream CG8156-RA Exon1	Arf51F	11.9759	4.91e-05	-369	51F		no	NA	1	1.33144	0.0743	1.40082	0.405	yes	no
chr2R:10836748-10837765	chr2R:10836950-10837009	-356	upstream CG8156-RB Exon1	Arf51F	11.9759	4.91e-05	-369	51F		no	NA	1	1.33144	0.0743	1.40082	0.405	yes	no
chr2R:10836748-10837765	chr2R:10836950-10837009	-356	upstream CG8156-RC Exon1	Arf51F	11.9759	4.91e-05	-369	51F		no	NA	1	1.33144	0.0743	1.40082	0.405	yes	no
chr2R:10836748-10837765	chr2R:10836950-10837009	-356	upstream CG8156-RD Exon1	Arf51F	11.9759	4.91e-05	-369	51F		no	NA	1	1.33144	0.0743	1.40082	0.405	yes	no
chr2R:10836748-10837765	chr2R:10836950-10837009	-704	upstream CG8156-RE Exon1	Arf51F	11.9759	4.91e-05	-369	51F		no	NA	1	1.33144	0.0743	1.40082	0.405	yes	no
chr2R:10836748-10837765	chr2R:10836950-10837009	52	within CG8155-RA Exon1	CG8155	11.9759	4.91e-05	-369	51F		no	NA	1	-1.01533	0.757	1.18634	0.708	yes	no
chr3L:1283128-1284910	chr3L:1283992-1284051	NA	NA	NA	11.9351	2.71e-06	280	61F	1.5	yes	7.14445	1.22706e-13	-1.3185	0.132	1.07209	0.793	yes	no
chrX:8750423-8751720	chrX:8751042-8751099	409	within CG1871-RA Intron1	e(r)	11.89	2.1e-05	-219	8B		yes	1.8193	0.000943832	1.04738	0.2	1.03088	0.921	yes	no
chrX:8750423-8751720	chrX:8751042-8751099	409	within CG1871-RB Intron1	e(r)	11.89	2.1e-05	-219	8B		yes	1.8193	0.000943832	1.04738	0.2	1.03088	0.921	yes	no
chr3L:14751486-14752844	chr3L:14752136-14752195	-484	upstream CG5295-RA Exon1	bmm	11.8691	9.33e-06	46	70F		no	1.56198	0.106623	1.07998	0.225	1.1557	0.63	yes	no
chr3L:14751486-14752844	chr3L:14752136-14752195	115	within CG13472-RA Intron1	CG13472	11.8691	9.33e-06	46	70F		no	1.56198	0.106623	-1.11997	0.155	3.02622	0.000324	yes	no
chr3L:1600850-1602693	chr3L:1601959-1602015	64	within CG7955-RA Exon1	ABCB7	11.8521	1.22e-05	340	62A		yes	2.59418	9.42858e-06	-1.24651	0.232	1.55273	0.0222	yes	no
chr3L:1600850-1602693	chr3L:1601959-1602015	64	within CG7955-RB Exon1	ABCB7	11.8521	1.22e-05	340	62A		yes	2.59418	9.42858e-06	-1.24651	0.232	1.55273	0.0222	yes	no
chr3L:1600850-1602693	chr3L:1601959-1602015	64	within CG7955-RC Exon1	ABCB7	11.8521	1.22e-05	340	62A		yes	2.59418	9.42858e-06	-1.24651	0.232	1.55273	0.0222	yes	no
chr3L:1600850-1602693	chr3L:1601959-1602015	-353	upstream CG13926-RA Exon1	CG13926	11.8521	1.22e-05	340	62A		yes	2.59418	9.42858e-06	-1.05626	0.455	1.64787	0.26	yes	no
chr3L:1600850-1602693	chr3L:1601959-1602015	64	within CG33230-RA Exon1	CG33230	11.8521	1.22e-05	340	62A		yes	2.59418	9.42858e-06	1.20206	0.0385	1.17023	0.395	yes	no
chr3R:17425217-17426683	chr3R:17425740-17425799	NA	NA	NA	11.8141	9.81e-06	-13	93E		no	2.01861	0.0137952	-1.3185	0.132	1.07209	0.793	no	no
chrX:5746796-5748210	chrX:5747509-5747556	1434	within CG4027-RA Intron1	Act5C	11.8109	2.62e-06	-8	5C	2	yes	3.23368	3.27091e-07	-1.14336	0.00175	-1.07194	0.752	no	no
chrX:5746796-5748210	chrX:5747509-5747556	318	within CG4027-RB Intron1	Act5C	11.8109	2.62e-06	-8	5C	2	yes	3.23368	3.27091e-07	-1.14336	0.00175	-1.07194	0.752	no	no
chrX:5746796-5748210	chrX:5747509-5747556	1434	within CG4027-RC Intron1	Act5C	11.8109	2.62e-06	-8	5C	2	yes	3.23368	3.27091e-07	-1.14336	0.00175	-1.07194	0.752	no	no
chrX:5746796-5748210	chrX:5747509-5747556	1434	within CG4027-RD Intron1	Act5C	11.8109	2.62e-06	-8	5C	2	yes	3.23368	3.27091e-07	-1.14336	0.00175	-1.07194	0.752	no	no
chr2R:14768556-14769629	chr2R:14769029-14769088	-1011	upstream CG33453-RA Exon1	CG33453	11.7688	2.86e-08	-46	56C		yes	2.44909	3.01651e-08	2.15355	0.116	1.22499	0.695	no	no
chrX:621808-623342	chrX:622263-622322	-333	upstream CG7434-RA Exon1	RpL22	11.7639	9.38e-07	14	1C	2	yes	4.45686	9.405e-10	-1.03658	0.738	1.12438	0.783	no	no
chrX:6199385-6201048	chrX:6199953-6200012	2467	within CG3861-RA Intron1	kdn	11.6768	2.63e-05	-980	5F		no	1.08825	0.888837	#N/A	#N/A	#N/A	#N/A	no	no
chrX:6199385-6201048	chrX:6199953-6200012	4119	within CG3861-RB Intron1	kdn	11.6768	2.63e-05	-980	5F		no	1.08825	0.888837	#N/A	#N/A	#N/A	#N/A	no	no
chrX:13165894-13167772	chrX:13166595-13166654	315	within CG32636-RA Exon1	CG32636	11.6119	1.15e-06	1973	11E		yes	4.23252	2.86366e-13	2.51152	0.000624	3.9002	0.00046	yes	yes
chr3L:17543808-17545449	chr3L:17544933-17544987	39606	within CG32180-RA Intron5	Eip74EF	11.5223	0.000148511	83	74E	2	yes	4.21948	1.72895e-08	1.17804	0.46	1.70099	0.108	yes	no
chr3L:17543808-17545449	chr3L:17544933-17544987	39606	within CG32180-RC Intron5	Eip74EF	11.5223	0.000148511	83	74E	2	yes	4.21948	1.72895e-08	1.17804	0.46	1.70099	0.108	yes	no
chr3R:19924577-19925702	chr3R:19925069-19925128	9572	within CG33100-RA Intron2	4EHP	11.513	5.03e-06	158	95E		no	1.52184	0.172854	1.34647	0.0672	1.72057	0.354	yes	no
chr3L:1625001-1626165	chr3L:1625515-1625561	3086	within CG7961-RA Exon2	alphaCop	11.4669	0.000114196	200	62A		yes	1.92045	7.21922e-05	-1.28245	0.0295	1.02734	0.935	no	yes
chr3L:1625001-1626165	chr3L:1625515-1625561	3207	within CG7961-RB Exon3	alphaCop	11.4669	0.000114196	200	62A		yes	1.92045	7.21922e-05	-1.28245	0.0295	1.02734	0.935	no	yes
chr3L:4104648-4107021	chr3L:4105148-4105207	777	within CG14996-RB Intron1	Chd64	11.4563	1.18e-06	-39	64A	0.5	no	2.53278	0.000441808	-1.07131	0.0125	1.07268	0.717	yes	no
chr2R:16675674-16676589	chr2R:16675974-16676289	108	within CG4266-RA Exon1	CG4266	11.3136	1.87e-05	-11	57C	1	no			-1.10427	0.189	2.16097	0.017	yes	no
chr2R:16675674-16676589	chr2R:16675974-16676289	-409	upstream CG9437-RA Exon1	CG9437	11.3136	1.87e-05	-11	57C	1	no			-1.45772	0.102	1.02454	0.963	yes	no
chr3R:5168973-5171192	chr3R:5169800-5169859	2239	within CG33936-RA Intron2	CG33936	11.2902	2.5e-10	373	85D	1	no	NA	1	1.42086	0.0103	1.85756	0.28	yes	no
chr3R:5168973-5171192	chr3R:5169800-5169859	2239	within CG33936-RB Intron1	CG33936	11.2902	2.5e-10	373	85D	1	no	NA	1	1.42086	0.0103	1.85756	0.28	yes	no
chr2L:5288712-5289653	chr2L:5289012-5289063	NA	NA	NA	11.2097	9.07e-05	-82	25D	1	no	0.891728	0.959997	-1.3185	0.132	1.07209	0.793	yes	no
chrX:8264260-8265636	chrX:8264790-8264849	NA	NA	NA	11.0886	1.56e-05	-86	7E	1	no	2.35739	0.000988126	-1.3185	0.132	1.07209	0.793	yes	no
chrX:2129985-2131439	chrX:2130782-2130841	422	within CG2918-RA Intron1	CG2918	10.878	1.06e-06	223	2F	1	no	2.08326	0.000860757	-1.32206	0.028	1.41579	0.252	yes	yes
chr2h:1405309-1406579	chr2h:1405895-1405954	NA	NA	NA	10.8491	8.35e-09	-16	NA		yes	2.02191	0.000141565	-1.3185	0.132	1.07209	0.793	no	no
chrX:6189667-6191677	chrX:6190543-6190602	NA	NA	NA	10.8413	6.88e-06	-127	5F		yes	2.75096	1.2424e-06	-1.3185	0.132	1.07209	0.793	yes	no
chr2R:13655506-13659016	chr2R:13656840-13656899	1271	within CG5119-RA Intron2	pAbp	10.815	7.15e-10	840	55B	1.5	yes	2.94407	2.27999e-08	-1.00321	0.981	1.29584	0.571	yes	no
chr2R:13655506-13659016	chr2R:13656840-13656899	1191	within CG5119-RB Intron2	pAbp	10.815	7.15e-10	840	55B	1.5	yes	2.94407	2.27999e-08	-1.00321	0.981	1.29584	0.571	yes	no
chr2R:13655506-13659016	chr2R:13656840-13656899	1930	within CG5119-RC Intron2	pAbp	10.815	7.15e-10	840	55B	1.5	yes	2.94407	2.27999e-08	-1.00321	0.981	1.29584	0.571	yes	no
chr2R:13655506-13659016	chr2R:13656840-13656899	655	within CG5119-RD Intron2	pAbp	10.815	7.15e-10	840	55B	1.5	yes	2.94407	2.27999e-08	-1.00321	0.981	1.29584	0.571	yes	no
chr2R:13655506-13659016	chr2R:13656840-13656899	1882	within CG5119-RE Intron2	pAbp	10.815	7.15e-10	840	55B	1.5	yes	2.94407	2.27999e-08	-1.00321	0.981	1.29584	0.571	yes	no
chr2R:13655506-13659016	chr2R:13656840-13656899	1271	within CG5119-RF Intron2	pAbp	10.815	7.15e-10	840	55B	1.5	yes	2.94407	2.27999e-08	-1.00321	0.981	1.29584	0.571	yes	no
chr2R:13655506-13659016	chr2R:13656840-13656899	609	within CG5119-RG Intron1	pAbp	10.815	7.15e-10	840	55B	1.5	yes	2.94407	2.27999e-08	-1.00321	0.981	1.29584	0.571	yes	no
chr2R:13655506-13659016	chr2R:13656840-13656899	1271	within CG5119-RH Intron3	pAbp	10.815	7.15e-10	840	55B	1.5	yes	2.94407	2.27999e-08	-1.00321	0.981	1.29584	0.571	yes	no
chr2R:2999801-3001257	chr2R:3000475-3000532	1147	within CG1624-RA Intron2	CG1624	10.7916	2.15e-09	66	43C	1.5	no	1.76433	0.00278181	#N/A	#N/A	#N/A	#N/A	yes	no
chr2R:2999801-3001257	chr2R:3000475-3000532	1147	within CG1624-RB Intron1	CG1624	10.7916	2.15e-09	66	43C	1.5	no	1.76433	0.00278181	#N/A	#N/A	#N/A	#N/A	yes	no
chr2R:2999801-3001257	chr2R:3000475-3000532	1172	within CG1624-RC Intron2	CG1624	10.7916	2.15e-09	66	43C	1.5	no	1.76433	0.00278181	#N/A	#N/A	#N/A	#N/A	yes	no
chrX:20001472-20003449	chrX:20002757-20002801	-1144	upstream CG9578-RA Exon1	CG9578	10.7034	3.13e-05	NA	19C		no	1.54345	0.0711314	-1.1504	0.0553	-1.5345	0.0576	no	no
chrX:20001472-20003449	chrX:20002757-20002801	883	within CG9581-RA Exon2	CG9581	10.7034	3.13e-05	NA	19C		no	1.54345	0.0711314	-1.71115	0.0254	-1.64916	0.438	no	no
chr3R:25144408-25145596	chr3R:25144871-25144930	465	within CG11958-RA Intron2	Cnx99A	10.6651	4.31e-06	29	99A		yes	3.59616	4.34543e-08	1.10669	0.365	1.43189	0.139	yes	no
chr3R:25144408-25145596	chr3R:25144871-25144930	435	within CG11958-RB Intron1	Cnx99A	10.6651	4.31e-06	29	99A		yes	3.59616	4.34543e-08	1.10669	0.365	1.43189	0.139	yes	no
chrX:11638944-11640192	chrX:11639365-11639422	-98	upstream CG4147-RC Exon1	Hsc70-3	10.5305	5e-05	-698	10E	1.5	no	2.35569	0.000240206	1.06385	0.239	2.93298	0.000424	yes	no
chrX:11638944-11640192	chrX:11639365-11639422	903	within CG4147-RA Intron1	Hsc70-3	10.5305	5e-05	-698	10E	1.5	no	2.35569	0.000240206	1.06385	0.239	2.93298	0.000424	yes	no
chrX:11638944-11640192	chrX:11639365-11639422	1721	within CG4147-RB Intron1	Hsc70-3	10.5305	5e-05	-698	10E	1.5	no	2.35569	0.000240206	1.06385	0.239	2.93298	0.000424	yes	no
chrX:11638944-11640192	chrX:11639365-11639422	903	within CG4147-RD Intron1	Hsc70-3	10.5305	5e-05	-698	10E	1.5	no	2.35569	0.000240206	1.06385	0.239	2.93298	0.000424	yes	no
chr3R:3944283-3946046	chr3R:3945404-3945463	14378	within CG7850-RA Intron3	puc	10.5203	1.61e-08	-459	84E	2	yes	2.49434	0.000292464	-1.04561	0.238	1.78897	0.187	yes	no
chrX:349227-350721	chrX:349774-349833	41	within CG17896-RA Exon1	CG17896	10.4881	0.000135865	NA	1B		no	1.24207	0.308285	-1.30691	0.058	1.14628	0.535	no	no
chrX:349227-350721	chrX:349774-349833	512	within CG17896-RB Intron1	CG17896	10.4881	0.000135865	NA	1B		no	1.24207	0.308285	-1.30691	0.058	1.14628	0.535	no	no
chr2R:4941533-4944342	chr2R:4942583-4942642	4359	within CG8808-RA Intron1	Pdk	10.4311	4.05e-10	119	45D	3	yes	1.56743	0.00216742	-1.06862	0.587	2.58185	6.91e-05	yes	yes
chr2L:18834796-18836471	chr2L:18835781-18835840	-215	upstream CG10600-RA Exon1	CG10600	10.3981	1.74e-07	587	37B	1	yes	2.07644	3.59632e-06	1.12844	0.143	2.90382	0.041	no	yes
chr2L:12692338-12693387	chr2L:12692823-12692882	84	within CG5525-RA Exon1	CG5525	10.3666	3.18e-10	314	33F		yes	2.71867	1.9603e-09	-1.30439	0.00292	1.29057	0.512	yes	no
chr2L:12692338-12693387	chr2L:12692823-12692882	-169	upstream CG6153-RA Exon1	CG6153	10.3666	3.18e-10	314	33F		yes	2.71867	1.9603e-09	1.02962	0.766	-1.21635	0.0814	yes	yes
chr3L:21773387-21774773	chr3L:21773835-21773890	1342	within CG7145-RA Intron1	CG7145	10.2502	3.34e-06	758	78F		no	1.59207	0.0418946	-1.20908	0.00589	-1.03939	0.609	no	no
chr3L:21773387-21774773	chr3L:21773835-21773890	105	within CG7145-RB Intron1	CG7145	10.2502	3.34e-06	758	78F		no	1.59207	0.0418946	-1.20908	0.00589	-1.03939	0.609	no	no
chr3L:21773387-21774773	chr3L:21773835-21773890	1342	within CG7145-RD Intron1	CG7145	10.2502	3.34e-06	758	78F		no	1.59207	0.0418946	-1.20908	0.00589	-1.03939	0.609	no	no
chr3L:14942694-14944002	chr3L:14943248-14943307	NA	NA	NA	10.1645	6.73e-06	18	71A		no	0.707657	0.367595	-1.3185	0.132	1.07209	0.793	no	no
chr3L:19841920-19843123	chr3L:19842542-19842601	1478	within CG8103-RA Intron1	Mi-2	10.1395	1.94e-06	118	76D		no	1.65279	0.000388756	-1.211	0.0175	-1.06665	0.67	yes	no
chr3L:19841920-19843123	chr3L:19842542-19842601	1478	within CG8103-RB Intron1	Mi-2	10.1395	1.94e-06	118	76D		no	1.65279	0.000388756	-1.211	0.0175	-1.06665	0.67	yes	no
chr3L:19841920-19843123	chr3L:19842542-19842601	654	within CG32217-RA Intron1	Su(Tpl)	10.1395	1.94e-06	118	76D		no	1.65279	0.000388756	-1.13701	0.189	1.35507	0.18	yes	no
chr3L:9337241-9339092	chr3L:9338589-9338635	307	within CG4447-RA Exon1	CG4447	10.1106	5.69e-06	42	67B	4	no	1.09983	0.0818451	-1.64469	0.00177	-1.5688	0.0141	no	no
chr3L:9337241-9339092	chr3L:9338589-9338635	2275	within CG10923-RA Intron2	Klp67A	10.1106	5.69e-06	42	67B	4	no	1.09983	0.0818451	-1.12087	0.319	-1.01906	0.945	no	no
chr2R:10823122-10824740	chr2R:10823886-10823938	NA	NA	NA	10.0668	1.69e-09	-399	51F		yes	1.90521	2.26728e-05	-1.3185	0.132	1.07209	0.793	yes	no
chrX:18722225-18723871	chrX:18722940-18722999	4600	within CG7358-RA Exon5	CG7358	10.0616	1.27e-06	119	17F		no	1.31508	0.00648324	-1.2672	0.151	-1.25592	0.641	no	no
chr3R:12274755-12276229	chr3R:12275539-12275598	3981	within CG14895-RA Intron1	Pak3	10.0467	1.39e-09	67	89B	0.75	no	1.9038	0.000492906	-1.08042	0.356	1.78426	0.257	yes	no
chr3R:12274755-12276229	chr3R:12275539-12275598	3981	within CG14895-RB Intron2	Pak3	10.0467	1.39e-09	67	89B	0.75	no	1.9038	0.000492906	-1.08042	0.356	1.78426	0.257	yes	no
chrX:3964590-3966203	chrX:3965410-3965469	1786	within CG4857-RB Intron1	CG4857	10.0396	3.75e-06	-147	4B		yes	2.29139	1.14369e-06	-1.06397	0.503	-1.09148	0.636	no	no
chr3R:19875706-19878031	chr3R:19877135-19877194	-430	upstream CG5429-RA Exon1	Atg6	10.0004	1.06e-06	-118	95D	2.5	no	NA	1	1.08009	0.288	-1.24898	0.522	yes	no
chr3R:19875706-19878031	chr3R:19877135-19877194	-244	upstream CG5991-RB Exon1	CG5991	10.0004	1.06e-06	-118	95D	2.5	no	NA	1	-1.01136	0.938	1.46189	0.0176	yes	yes
chr3R:19875706-19878031	chr3R:19877135-19877194	-199	upstream CG5991-RC Exon1	CG5991	10.0004	1.06e-06	-118	95D	2.5	no	NA	1	-1.01136	0.938	1.46189	0.0176	yes	yes
chr3R:19875706-19878031	chr3R:19877135-19877194	655	within CG5991-RA Intron1	CG5991	10.0004	1.06e-06	-118	95D	2.5	no	NA	1	-1.01136	0.938	1.46189	0.0176	yes	yes
chr2R:4424943-4426004	chr2R:4425651-4425704	-662	upstream CG11770-RA Exon1	lin	9.98743	7.39e-07	12	44F	1.5	no	1.36742	0.0914022	-1.51433	0.142	-1.23442	0.635	yes	no
chr2R:4424943-4426004	chr2R:4425651-4425704	261	within CG8251-RA Exon1	Pgi	9.98743	7.39e-07	12	44F	1.5	no	1.36742	0.0914022	-1.24828	0.0364	1.55021	0.253	yes	yes
chr2R:4424943-4426004	chr2R:4425651-4425704	261	within CG8251-RB Exon1	Pgi	9.98743	7.39e-07	12	44F	1.5	no	1.36742	0.0914022	-1.24828	0.0364	1.55021	0.253	yes	yes
chr2R:4424943-4426004	chr2R:4425651-4425704	261	within CG8251-RC Exon1	Pgi	9.98743	7.39e-07	12	44F	1.5	no	1.36742	0.0914022	-1.24828	0.0364	1.55021	0.253	yes	yes
chrX:16542143-16543696	chrX:16543002-16543061	12964	within CG4678-RA Intron5	CG4678	9.8284	5.93e-06	158	15A		yes	2.25397	0.000926663	-1.35909	0.256	-1.54439	0.181	no	yes
chrX:16542143-16543696	chrX:16543002-16543061	12964	within CG4678-RB Intron5	CG4678	9.8284	5.93e-06	158	15A		yes	2.25397	0.000926663	-1.35909	0.256	-1.54439	0.181	no	yes
chrX:16542143-16543696	chrX:16543002-16543061	12964	within CG4678-RC Exon5	CG4678	9.8284	5.93e-06	158	15A		yes	2.25397	0.000926663	-1.35909	0.256	-1.54439	0.181	no	yes
chr3R:41215-42007	chr3R:41515-41562	4035	within CG1107-RA Intron2	aux	9.82031	2.24e-05	NA	82A		yes	2.79127	1.9847e-09	-1.26539	0.00807	-1.02562	0.971	no	no
chr3R:41215-42007	chr3R:41515-41562	-506	upstream CG14636-RA Exon1	CG14636	9.82031	2.24e-05	NA	82A		yes	2.79127	1.9847e-09	-1.14055	0.198	-1.89105	0.199	no	no
chr2R:8394919-8396661	chr2R:8395433-8395491	-763	upstream CG3821-RA Exon1	Aats-asp	9.80031	1.39e-09	-36	49D	1	no	1.91967	0.000261447	-1.26038	0.059	1.17165	0.507	yes	no
chr2R:8394919-8396661	chr2R:8395433-8395491	-182	upstream CG3798-RE Exon1	Nmda1	9.80031	1.39e-09	-36	49D	1	no	1.91967	0.000261447	1.02023	0.76	1.05248	0.904	yes	yes
chr2R:8394919-8396661	chr2R:8395433-8395491	268	within CG3798-RA Intron1	Nmda1	9.80031	1.39e-09	-36	49D	1	no	1.91967	0.000261447	1.02023	0.76	1.05248	0.904	yes	yes
chr2R:8394919-8396661	chr2R:8395433-8395491	101	within CG3798-RB Exon1	Nmda1	9.80031	1.39e-09	-36	49D	1	no	1.91967	0.000261447	1.02023	0.76	1.05248	0.904	yes	yes
chr2R:8394919-8396661	chr2R:8395433-8395491	268	within CG3798-RC Intron1	Nmda1	9.80031	1.39e-09	-36	49D	1	no	1.91967	0.000261447	1.02023	0.76	1.05248	0.904	yes	yes
chr2R:8394919-8396661	chr2R:8395433-8395491	101	within CG3798-RD Exon1	Nmda1	9.80031	1.39e-09	-36	49D	1	no	1.91967	0.000261447	1.02023	0.76	1.05248	0.904	yes	yes
chr2R:8394919-8396661	chr2R:8395433-8395491	268	within CG3798-RF Intron1	Nmda1	9.80031	1.39e-09	-36	49D	1	no	1.91967	0.000261447	1.02023	0.76	1.05248	0.904	yes	yes
chr2L:12474708-12476152	chr2L:12475156-12475215	65384	within CG5461-RA Intron4	CG5461	9.6075	5.94e-10	93	33E		no	0.988707	0.282624	#N/A	#N/A	#N/A	#N/A	no	no
chr2L:12474708-12476152	chr2L:12475156-12475215	8388	within CG5461-RB Intron2	CG5461	9.6075	5.94e-10	93	33E		no	0.988707	0.282624	#N/A	#N/A	#N/A	#N/A	no	no
chr2R:8471498-8472665	chr2R:8472012-8472061	NA	NA	NA	9.54033	2.54e-07	236	49E	1	yes	2.30964	1.801e-06	-1.3185	0.132	1.07209	0.793	yes	no
chr2L:6355160-6357107	chr2L:6355705-6355749	772	within CG9501-RA Exon2	ppk14	9.52946	1.9e-08	-144	26C		no	1.54772	0.00434996	1.23362	0.315	-1.10991	0.595	no	no
chrX:8089102-8091019	chrX:8089954-8090013	2265	within CG2151-RA Intron1	Trxr-1	9.47088	8.41e-06	-258	7D	1	yes	1.44881	1	-1.23085	0.0283	1.23139	0.355	yes	no
chrX:8089102-8091019	chrX:8089954-8090013	1157	within CG2151-RB Intron1	Trxr-1	9.47088	8.41e-06	-258	7D	1	yes	1.44881	1	-1.23085	0.0283	1.23139	0.355	yes	no
chrX:8089102-8091019	chrX:8089954-8090013	362	within CG2151-RC Intron1	Trxr-1	9.47088	8.41e-06	-258	7D	1	yes	1.44881	1	-1.23085	0.0283	1.23139	0.355	yes	no
chr3R:25109854-25111548	chr3R:25110563-25110618	NA	NA	NA	9.31703	6.89e-06	334	99A		yes	2.59988	1.35661e-07	-1.3185	0.132	1.07209	0.793	no	no
chr3R:7836289-7837724	chr3R:7836828-7836885	354	within CG3532-RA Intron2	CG3532	9.20747	1.66e-07	-12	87A	3	yes	2.50476	4.28766e-06	-1.16627	0.29	1.74749	0.285	no	no
chr3R:7836289-7837724	chr3R:7836828-7836885	-705	upstream CG3571-RA Exon1	KLHL18	9.20747	1.66e-07	-12	87A	3	yes	2.50476	4.28766e-06	-1.35421	0.00228	-1.26111	0.532	no	no
chr3R:7836289-7837724	chr3R:7836828-7836885	-769	upstream CG3571-RB Exon1	KLHL18	9.20747	1.66e-07	-12	87A	3	yes	2.50476	4.28766e-06	-1.35421	0.00228	-1.26111	0.532	no	no
chr3R:17399627-17400978	chr3R:17400381-17400427	5847	within CG18402-RA Exon10	InR	9.02861	4.16e-05	152	93E		no	1.77032	0.000544297	1.08213	0.57	1.54167	0.565	no	no
chrX:16408068-16409534	chrX:16408743-16408802	12291	within CG9819-RA Intron1	CanA-14F	8.94615	9.72e-05	158	14EF		no	1.68752	0.0454237	1.23749	0.31	1.59025	0.0363	no	no
chrX:16408068-16409534	chrX:16408743-16408802	11829	within CG9819-RB Intron1	CanA-14F	8.94615	9.72e-05	158	14EF		no	1.68752	0.0454237	1.23749	0.31	1.59025	0.0363	no	no
chr2R:12301736-12303353	chr2R:12302171-12302230	3648	within CG5522-RA Intron1	CG5522	8.88502	2.97e-08	-108	53D		no	1.75035	0.00147688	1.04708	0.46	1.3431	0.706	yes	no
chr2R:12301736-12303353	chr2R:12302171-12302230	164	within CG5522-RB Exon1	CG5522	8.88502	2.97e-08	-108	53D		no	1.75035	0.00147688	1.04708	0.46	1.3431	0.706	yes	no
chr2R:12301736-12303353	chr2R:12302171-12302230	2619	within CG5522-RC Intron1	CG5522	8.88502	2.97e-08	-108	53D		no	1.75035	0.00147688	1.04708	0.46	1.3431	0.706	yes	no
chr2R:12301736-12303353	chr2R:12302171-12302230	3648	within CG5522-RD Intron1	CG5522	8.88502	2.97e-08	-108	53D		no	1.75035	0.00147688	1.04708	0.46	1.3431	0.706	yes	no
chr2R:12301736-12303353	chr2R:12302171-12302230	2619	within CG5522-RE Intron1	CG5522	8.88502	2.97e-08	-108	53D		no	1.75035	0.00147688	1.04708	0.46	1.3431	0.706	yes	no
chr2R:12301736-12303353	chr2R:12302171-12302230	164	within CG5522-RF Exon1	CG5522	8.88502	2.97e-08	-108	53D		no	1.75035	0.00147688	1.04708	0.46	1.3431	0.706	yes	no
chrX:5274549-5275626	chrX:5275088-5275147	-798	upstream CG15784-RA Exon1	CG15784	8.83297	2.33e-06	68	4F		yes	2.6815	6.00491e-08	-1.21932	0.0223	-1.35086	0.206	no	no
chr2L:478631-479708	chr2L:478931-478990	721	within CG4427-RA Intron1	cbt	8.82918	7.48e-07	226	21D		no	1.61203	0.0656739	1.06593	0.159	-1.59557	0.36	yes	no
chr2L:478631-479708	chr2L:478931-478990	85	within CG4427-RB Exon1	cbt	8.82918	7.48e-07	226	21D		no	1.61203	0.0656739	1.06593	0.159	-1.59557	0.36	yes	no
chr3L:16975079-16976156	chr3L:16975579-16975625	NA	NA	NA	8.78897	0.000165006	-1056	73E	1.5	no	1.95258	0.000229213	-1.3185	0.132	1.07209	0.793	yes	no
chr3R:10919193-10921110	chr3R:10920016-10920075	NA	NA	NA	8.77191	1.77e-09	-1192	88E		yes	2.3633	6.08472e-07	-1.3185	0.132	1.07209	0.793	yes	no
chr2R:12762001-12763052	chr2R:12762693-12762752	-477	upstream CG12699-RA Exon1	CG12699	8.71247	2.07e-05	88	54B	2	yes	2.33894	7.10525e-05	-1.16454	0.187	1.62536	0.119	no	no
chr2R:12609620-12610909	chr2R:12610169-12610228	1641	within CG8938-RA Intron1	GstS1	8.6764	1.2e-07	61	53F	0.25	no	1.43751	0.0236066	-1.55332	0.0529	1.46901	0.306	no	no
chr2R:12609620-12610909	chr2R:12610169-12610228	2094	within CG8938-RB Intron1	GstS1	8.6764	1.2e-07	61	53F	0.25	no	1.43751	0.0236066	-1.55332	0.0529	1.46901	0.306	no	no
chr2R:12609620-12610909	chr2R:12610169-12610228	2094	within CG8938-RC Intron1	GstS1	8.6764	1.2e-07	61	53F	0.25	no	1.43751	0.0236066	-1.55332	0.0529	1.46901	0.306	no	no
chrX:12582342-12583362	chrX:12582824-12582883	4452	within CG4004-RA Exon2	CG4004	8.63972	2.17e-05	-41	11B		no	1.50825	0.0147129	1.10534	0.582	1.03291	0.893	yes	no
chr3L:17928696-17930270	chr3L:17929232-17929285	2341	within CG32193-RA Intron2	CG32193	8.57776	4.02e-05	1	75B		no	1.52783	0.124293	-1.02826	0.87	-1.12055	0.548	no	no
chr3L:17928696-17930270	chr3L:17929232-17929285	7439	within CG8127-RA Intron2	Eip75B	8.57776	4.02e-05	1	75B		no	1.52783	0.124293	-1.03902	0.7	1.36642	0.445	no	no
chr3L:17928696-17930270	chr3L:17929232-17929285	95598	within CG8127-RB Intron3	Eip75B	8.57776	4.02e-05	1	75B		no	1.52783	0.124293	-1.03902	0.7	1.36642	0.445	no	no
chr3L:17928696-17930270	chr3L:17929232-17929285	35821	within CG8127-RC Intron3	Eip75B	8.57776	4.02e-05	1	75B		no	1.52783	0.124293	-1.03902	0.7	1.36642	0.445	no	no
chr2R:10419053-10419906	chr2R:10419353-10419397	6357	within CG10249-RA Exon3	CG10249	8.51389	0.000829908	247	51D		no	NA	1	-1.26234	0.0365	1.08816	0.65	no	no
chr2R:10419053-10419906	chr2R:10419353-10419397	1569	within CG10249-RB Exon3	CG10249	8.51389	0.000829908	247	51D		no	NA	1	-1.26234	0.0365	1.08816	0.65	no	no
chr2R:10419053-10419906	chr2R:10419353-10419397	7705	within CG10249-RC Exon5	CG10249	8.51389	0.000829908	247	51D		no	NA	1	-1.26234	0.0365	1.08816	0.65	no	no
chr3R:7439720-7442053	chr3R:7440660-7440719	4966	within CG31363-RA Intron1	Jupiter	8.48285	3.51e-07	-141	86E		yes	1.5846	3.13657e-05	-1.00178	0.987	1.20363	0.367	yes	no
chr3R:7439720-7442053	chr3R:7440660-7440719	4966	within CG31363-RD Intron1	Jupiter	8.48285	3.51e-07	-141	86E		yes	1.5846	3.13657e-05	-1.00178	0.987	1.20363	0.367	yes	no
chr3R:7439720-7442053	chr3R:7440660-7440719	4966	within CG31363-RH Intron1	Jupiter	8.48285	3.51e-07	-141	86E		yes	1.5846	3.13657e-05	-1.00178	0.987	1.20363	0.367	yes	no
chr3R:18344633-18345876	chr3R:18344933-18344992	NA	NA	NA	8.45434	3.87e-05	-2358	94B	1	yes	3.63562	1.33404e-08	-1.3185	0.132	1.07209	0.793	no	no
chr2R:9475830-9477406	chr2R:9476783-9476842	-502	upstream CG13349-RA Exon1	CG13349	8.44817	2.2e-09	256	50C		no	NA	1	-1.20202	0.198	1.08637	0.804	yes	no
chr2R:9475830-9477406	chr2R:9476783-9476842	-594	upstream CG13349-RB Exon1	CG13349	8.44817	2.2e-09	256	50C		no	NA	1	-1.20202	0.198	1.08637	0.804	yes	no
chr2R:9475830-9477406	chr2R:9476783-9476842	-274	upstream CG6692-RC Exon1	Cp1	8.44817	2.2e-09	256	50C		no	NA	1	-1.09523	0.211	-1.13481	0.701	yes	no
chr2R:9475830-9477406	chr2R:9476783-9476842	248	within CG6692-RA Intron1	Cp1	8.44817	2.2e-09	256	50C		no	NA	1	-1.09523	0.211	-1.13481	0.701	yes	no
chr2R:9475830-9477406	chr2R:9476783-9476842	248	within CG6692-RB Intron1	Cp1	8.44817	2.2e-09	256	50C		no	NA	1	-1.09523	0.211	-1.13481	0.701	yes	no
chr3R:15728578-15729654	chr3R:15729072-15729131	309	within CG4538-RA Exon1	CG4538	8.38683	1.06e-05	711	92B		no	0.952919	0.857548	-1.02442	0.785	1.17378	0.394	no	no
chr3R:15728578-15729654	chr3R:15729072-15729131	309	within CG4538-RB Exon1	CG4538	8.38683	1.06e-05	711	92B		no	0.952919	0.857548	-1.02442	0.785	1.17378	0.394	no	no
chr2R:19221077-19222779	chr2R:19221811-19221870	321	within CG11299-RA Intron1	CG11299	8.36307	1.34e-08	127	59F	1.5	yes	6.17398	2.76365e-11	-1.04337	0.539	1.69168	0.0095	yes	no
chr3R:17409731-17410902	chr3R:17410031-17410090	NA	NA	NA	8.34954	3.88e-06	-45	93E		yes	3.08404	2.24322e-06	-1.3185	0.132	1.07209	0.793	no	no
chr3L:17767259-17768430	chr3L:17767559-17767618	-95	upstream CG32190-RA Exon1	NUCB1	8.29641	8.7e-07	81	75A		no	1.47839	0.347841	-1.13127	0.109	1.83804	0.2	no	no
chr2R:13363116-13364637	chr2R:13363631-13363690	5354	within CG11430-RB Intron2	olf186-F	8.18575	7.97e-08	NA	54F	1.5	no	2.46138	0.0126962	-1.0405	0.525	1.5567	0.00312	no	yes
chr2R:12338279-12339538	chr2R:12338905-12338962	NA	NA	NA	8.14808	2.14e-08	-1755	53D		no	1.64517	0.0104402	-1.3185	0.132	1.07209	0.793	yes	no
chr2R:7552355-7553607	chr2R:7552809-7552868	-373	upstream CG8340-RA Exon1	128up	8.13082	3.11e-08	92	48D		no	1.30103	0.103348	-1.1718	0.237	-1.07307	0.818	yes	no
chr2L:154844-156343	chr2L:155624-155678	315	within CG11455-RA Exon2	CG11455	8.12909	1.44e-08	-3	21B	1	no	1.29332	0.0523312	-1.08715	0.477	-1.34814	0.335	no	yes
chr2L:154844-156343	chr2L:155624-155678	315	within CG11455-RB Exon1	CG11455	8.12909	1.44e-08	-3	21B	1	no	1.29332	0.0523312	-1.08715	0.477	-1.34814	0.335	no	yes
chr2L:154844-156343	chr2L:155624-155678	-377	upstream CG3436-RA Exon1	CG3436	8.12909	1.44e-08	-3	21B	1	no	1.29332	0.0523312	1.02222	0.726	-1.24929	0.2	no	no
chr2L:154844-156343	chr2L:155624-155678	-377	upstream CG3436-RB Exon1	CG3436	8.12909	1.44e-08	-3	21B	1	no	1.29332	0.0523312	1.02222	0.726	-1.24929	0.2	no	no
chr2L:154844-156343	chr2L:155624-155678	-330	upstream CG3709-RA Exon1	CG3709	8.12909	1.44e-08	-3	21B	1	no	1.29332	0.0523312	-1.09298	0.394	-1.50556	0.000839	no	no
chr2R:8387633-8388608	chr2R:8387882-8387938	1767	within CG3644-RA Exon2	bic	8.07621	7.91e-06	-225	49D	1	no	1.56532	0.00416546	1.26066	0.0912	1.08631	0.748	yes	no
chr2R:8387633-8388608	chr2R:8387882-8387938	1749	within CG3644-RB Exon1	bic	8.07621	7.91e-06	-225	49D	1	no	1.56532	0.00416546	1.26066	0.0912	1.08631	0.748	yes	no
chr3L:13968781-13970592	chr3L:13969531-13969590	2154	within CG9007-RA Intron2	CG9007	7.99217	1.84e-05	-29	70C	1	no	1.68331	0.0359133	1.09898	0.608	1.29712	0.712	yes	no
chrX:13157616-13159286	chrX:13158330-13158389	3120	within CG1630-RA Intron1	CG1630	7.98686	1.08e-05	-60	11E		no	NA	1	#N/A	#N/A	#N/A	#N/A	yes	no
chrX:13157616-13159286	chrX:13158330-13158389	3117	within CG1630-RB Intron1	CG1630	7.98686	1.08e-05	-60	11E		no	NA	1	#N/A	#N/A	#N/A	#N/A	yes	no
chr3L:4420314-4422045	chr3L:4421221-4421270	NA	NA	NA	7.93533	4.4e-06	441	64B	0.75	no	1.70851	0.00101085	-1.3185	0.132	1.07209	0.793	yes	no
chr3R:1193132-1194818	chr3R:1193913-1193966	87	within CG16708-RA Exon1	CG16708	7.84861	2.16e-07	24	83A	0.5	no	1.86735	0.0321904	-1.19888	0.469	1.58915	0.117	yes	no
chr2L:7459366-7461040	chr2L:7460142-7460201	2075	within CG13788-RA Intron1	Gr28b	7.83456	6.6e-09	3	28A	1	no	1.40303	0.253384	1.03943	0.809	-1.04877	0.894	no	no
chr2L:7459366-7461040	chr2L:7460142-7460201	399	within CG13788-RB Exon1	Gr28b	7.83456	6.6e-09	3	28A	1	no	1.40303	0.253384	1.03943	0.809	-1.04877	0.894	no	no
chr2R:10000009-10001260	chr2R:10000461-10000520	4426	within CG10109-RA Intron1	L	7.66146	5.97e-09	NA	51A	1	no	1.95064	0.0125218	-1.54447	0.000988	-1.12365	0.728	no	no
chr2L:7431804-7432973	chr2L:7432410-7432469	1040	within CG5958-RA Intron2	CG5958	7.63118	1.97e-06	NA	27F		no	1.05028	0.832024	-1.0709	0.581	1.56126	0.0896	yes	no
chrX:11552543-11554012	chrX:11553173-11553232	-1219	upstream CG2446-RA Exon1	CG2446	7.6047	5.01e-05	202	10D		no	1.73435	0.0484109	-1.09601	0.512	1.29414	0.336	no	no
chrX:11552543-11554012	chrX:11553173-11553232	-402	upstream CG2446-RB Exon1	CG2446	7.6047	5.01e-05	202	10D		no	1.73435	0.0484109	-1.09601	0.512	1.29414	0.336	no	no
chrX:11552543-11554012	chrX:11553173-11553232	-531	upstream CG2446-RC Exon1	CG2446	7.6047	5.01e-05	202	10D		no	1.73435	0.0484109	-1.09601	0.512	1.29414	0.336	no	no
chrX:11552543-11554012	chrX:11553173-11553232	-402	upstream CG2446-RD Exon1	CG2446	7.6047	5.01e-05	202	10D		no	1.73435	0.0484109	-1.09601	0.512	1.29414	0.336	no	no
chrX:11552543-11554012	chrX:11553173-11553232	-531	upstream CG2446-RE Exon1	CG2446	7.6047	5.01e-05	202	10D		no	1.73435	0.0484109	-1.09601	0.512	1.29414	0.336	no	no
chr2R:10018499-10019581	chr2R:10018799-10018846	-48	upstream CG8787-RA Exon1	Asx	7.59271	7.24e-05	92	51A	1	no	1.64539	0.0677699	1.04565	0.86	1.21757	0.664	no	no
chr2R:10018499-10019581	chr2R:10018799-10018846	-1124	upstream CG8787-RB Exon1	Asx	7.59271	7.24e-05	92	51A	1	no	1.64539	0.0677699	1.04565	0.86	1.21757	0.664	no	no
chr2R:10018499-10019581	chr2R:10018799-10018846	-508	upstream CG10110-RA Exon1	Cpsf160	7.59271	7.24e-05	92	51A	1	no	1.64539	0.0677699	-1.17728	0.126	-1.42299	0.331	no	no
chr2R:10018499-10019581	chr2R:10018799-10018846	-487	upstream CG10110-RB Exon1	Cpsf160	7.59271	7.24e-05	92	51A	1	no	1.64539	0.0677699	-1.17728	0.126	-1.42299	0.331	no	no
chr3R:17775572-17777096	chr3R:17776326-17776385	NA	NA	NA	7.46287	3.23e-06	148	93F	0.75	yes	2.03583	0.000450598	-1.3185	0.132	1.07209	0.793	no	no
chr3R:22062750-22064079	chr3R:22063220-22063279	NA	NA	NA	7.38143	4.01e-05	317	97A		no	1.22759	0.0524799	-1.3185	0.132	1.07209	0.793	no	no
chr2R:9523935-9526022	chr2R:9524448-9524501	-629	upstream CG8118-RB Exon1	mam	7.35823	1.8e-07	-755	50D	1	no	1.73319	0.00295639	1.38203	0.258	2.00197	0.201	yes	no
chr2R:9523935-9526022	chr2R:9524448-9524501	17388	within CG8118-RA Intron2	mam	7.35823	1.8e-07	-755	50D	1	no	1.73319	0.00295639	1.38203	0.258	2.00197	0.201	yes	no
chr2L:485194-486751	chr2L:486055-486114	NA	NA	NA	7.30783	7.38e-06	-101	21D		no	0.91428	0.614147	-1.3185	0.132	1.07209	0.793	no	no
chr3R:8191066-8192721	chr3R:8191684-8191743	-447	upstream CG18548-RA Exon1	GstD10	7.29967	6.25e-07	98	87B		no	1.83767	0.23284	1.64529	0.0504	2.33537	2.4e-05	no	no
chr2L:5285248-5286284	chr2L:5285761-5285820	NA	NA	NA	7.24933	6.99e-05	12	25D	1	no	1.10578	0.133697	-1.3185	0.132	1.07209	0.793	no	no
chrX:17255372-17256361	chrX:17256002-17256061	60	within CG8611-RA Exon1	CG8611	7.16245	4.97e-05	24	16A		no	1.02136	0.658565	-1.22431	0.262	-1.05683	0.906	no	no
chrX:17255372-17256361	chrX:17256002-17256061	60	within CG8611-RB Exon1	CG8611	7.16245	4.97e-05	24	16A		no	1.02136	0.658565	-1.22431	0.262	-1.05683	0.906	no	no
chr3L:13959230-13960459	chr3L:13959530-13959589	67	within CG8947-RA Exon1	26-29-p	7.07539	1.99e-05	-20	70C	1	no	0.892547	0.213718	-1.63297	0.00654	-1.24734	0.327	no	no
chr3R:16430403-16431960	chr3R:16431353-16431412	12499	within CG5206-RA Intron1	bon	6.98208	2.61e-05	-16	92F		no	1.99364	0.00044625	1.02803	0.855	1.10377	0.78	no	no
chr3R:16430403-16431960	chr3R:16431353-16431412	-829	upstream CR31506-RA ncRNA	tRNA:CR31506	6.98208	2.61e-05	-16	92F		no	1.99364	0.00044625	#N/A	#N/A	#N/A	#N/A	no	no
chr2L:2906934-2908425	chr2L:2907428-2907487	21507	within CG8817-RA Intron2	lilli	6.97673	3.61e-08	-217	23C	1	yes	3.29793	2.06619e-09	-1.21872	0.147	1.55508	0.0165	yes	no
chr2L:2906934-2908425	chr2L:2907428-2907487	21507	within CG8817-RB Intron2	lilli	6.97673	3.61e-08	-217	23C	1	yes	3.29793	2.06619e-09	-1.21872	0.147	1.55508	0.0165	yes	no
chr2L:2906934-2908425	chr2L:2907428-2907487	19175	within CG8817-RC Intron2	lilli	6.97673	3.61e-08	-217	23C	1	yes	3.29793	2.06619e-09	-1.21872	0.147	1.55508	0.0165	yes	no
chr2L:8169578-8171233	chr2L:8170194-8170253	NA	NA	NA	6.96993	2.6e-07	143	28F	1	no	NA	1	-1.3185	0.132	1.07209	0.793	yes	no
chrX:13468162-13469297	chrX:13468752-13468811	10089	within CG11172-RA Intron1	NFAT	6.96007	2.83e-05	104	12A		no	1.29186	0.0532352	-1.22013	0.143	1.38561	0.615	no	no
chr3L:1611141-1612176	chr3L:1611441-1611488	444	within CG13928-RA Exon1	CG13928	6.92174	3.97e-05	-134	62A		no	1.11815	0.0679813	1.19355	0.118	1.42983	0.104	no	no
chr3L:1611141-1612176	chr3L:1611441-1611488	1365	within CG13927-RA Intron1	GC	6.92174	3.97e-05	-134	62A		no	1.11815	0.0679813	-1.69856	0.147	2.4131	0.03	no	no
chrXh:159459-161456	chrXh:160819-160875	NA	NA	NA	6.90058	9.17e-06	-382	NA		no	1.89971	0.0119755	-1.3185	0.132	1.07209	0.793	no	no
chr2R:2481182-2482397	chr2R:2481628-2481687	1699	within CG33558-RA Intron1	CG33558	6.8752	1.4e-05	-70	42E		no	1.74551	0.000978491	1.10708	0.368	1.68831	0.438	no	no
chr3R:4645844-4646941	chr3R:4646445-4646504	-97	upstream CG9821-RA Exon1	CG9821	6.80056	3.43e-07	NA	85B	2.5	no	1.63999	0.0720573	1.20172	0.0665	2.37331	0.245	yes	no
chr3R:4645844-4646941	chr3R:4646445-4646504	-89	upstream CG9821-RB Exon1	CG9821	6.80056	3.43e-07	NA	85B	2.5	no	1.63999	0.0720573	1.20172	0.0665	2.37331	0.245	yes	no
chrX:9928105-9929867	chrX:9928405-9928464	45	within CG2972-RA Exon1	CG2972	6.75762	1e-05	NA	9B	1.5	yes	1.68514	0.000427369	-1.21543	0.169	-1.27605	0.564	no	no
chrX:9928105-9929867	chrX:9928405-9928464	-732	upstream CG32685-RC Exon1	CG32685	6.75762	1e-05	NA	9B	1.5	yes	1.68514	0.000427369	-1.16356	0.0713	1.53884	0.00356	no	no
chr3R:27572962-27574242	chr3R:27573427-27573486	-849	upstream CG1910-RD Exon1	CG1910	6.75021	1.15e-05	1	100D	2	no	1.48324	0.0264612	-1.05526	0.478	1.44947	0.364	yes	no
chr3R:27572962-27574242	chr3R:27573427-27573486	91	within CG1910-RA Exon1	CG1910	6.75021	1.15e-05	1	100D	2	no	1.48324	0.0264612	-1.05526	0.478	1.44947	0.364	yes	no
chr3R:27572962-27574242	chr3R:27573427-27573486	1692	within CG1910-RB Intron1	CG1910	6.75021	1.15e-05	1	100D	2	no	1.48324	0.0264612	-1.05526	0.478	1.44947	0.364	yes	no
chr3R:27572962-27574242	chr3R:27573427-27573486	-206	upstream CG2245-RA Exon1	l(3)s1921	6.75021	1.15e-05	1	100D	2	no	1.48324	0.0264612	-1.30114	0.143	-1.14793	0.76	yes	no
chrX:7168690-7170625	chrX:7169620-7169679	-674	upstream CG1643-RA Exon1	Atg5	6.66567	6.36e-05	-8	7B		no	1.2053	0.387556	1.16284	0.0497	-1.48603	0.0595	yes	no
chrX:7168690-7170625	chrX:7169620-7169679	197	within CG2079-RA Exon1	Dok	6.66567	6.36e-05	-8	7B		no	1.2053	0.387556	1.22402	0.0817	1.8684	0.018	yes	no
chr3L:12496249-12497499	chr3L:12496994-12497043	929	within CG4107-RA Exon1	Pcaf	6.62735	5.96e-06	-78	69C		no	1.19476	0.0762166	-1.17097	0.341	-1.68286	0.0912	no	no
chr2R:6697238-6698449	chr2R:6697538-6697597	7842	within CG7734-RD Intron1	shn	6.54715	6.66e-06	107	47D	0.75	no	1.93077	0.0493803	-1.0318	0.853	1.76339	0.422	no	no
chr3R:1485026-1486855	chr3R:1485559-1485614	-771	upstream CG1109-RA Exon1	CG1109	6.54227	1.12e-06	-1926	83B	0.5	no	1.09667	0.729174	-1.20409	0.287	1.02497	0.855	no	no
chr3R:1485026-1486855	chr3R:1485559-1485614	-771	upstream CG1109-RB Exon1	CG1109	6.54227	1.12e-06	-1926	83B	0.5	no	1.09667	0.729174	-1.20409	0.287	1.02497	0.855	no	no
chr3R:1485026-1486855	chr3R:1485559-1485614	-855	upstream CG2182-RB Exon1	CG2182	6.54227	1.12e-06	-1926	83B	0.5	no	1.09667	0.729174	-1.2667	0.0952	1.81537	0.00211	no	yes
chr3R:1485026-1486855	chr3R:1485559-1485614	44	within CG2182-RA Exon1	CG2182	6.54227	1.12e-06	-1926	83B	0.5	no	1.09667	0.729174	-1.2667	0.0952	1.81537	0.00211	no	yes
chr2L:21745440-21746932	chr2L:21745974-21746033	410	within CG1416-RA Intron1	CG1416	6.52931	1.35e-08	339	40A		yes	4.44107	7.73595e-15	-1.10553	0.132	2.68666	0.000887	yes	yes
chr2L:21745440-21746932	chr2L:21745974-21746033	410	within CG1416-RB Intron2	CG1416	6.52931	1.35e-08	339	40A		yes	4.44107	7.73595e-15	-1.10553	0.132	2.68666	0.000887	yes	yes
chr2L:21745440-21746932	chr2L:21745974-21746033	410	within CG1416-RC Intron2	CG1416	6.52931	1.35e-08	339	40A		yes	4.44107	7.73595e-15	-1.10553	0.132	2.68666	0.000887	yes	yes
chr2L:21745440-21746932	chr2L:21745974-21746033	-950	upstream CG11628-RA Exon1	step	6.52931	1.35e-08	339	40A		yes	4.44107	7.73595e-15	#N/A	#N/A	#N/A	#N/A	yes	no
chr2L:16680962-16682096	chr2L:16681388-16681447	313	within CG17161-RA Exon1	grp	6.48631	2.39e-07	150	36A	1.5	yes	3.20445	4.21757e-08	-1.10646	0.468	-1.49185	0.128	no	yes
chr2L:16680962-16682096	chr2L:16681388-16681447	5444	within CG17161-RB Intron1	grp	6.48631	2.39e-07	150	36A	1.5	yes	3.20445	4.21757e-08	-1.10646	0.468	-1.49185	0.128	no	yes
chr2L:16680962-16682096	chr2L:16681388-16681447	5444	within CG17161-RC Intron2	grp	6.48631	2.39e-07	150	36A	1.5	yes	3.20445	4.21757e-08	-1.10646	0.468	-1.49185	0.128	no	yes
chr2L:21388007-21389248	chr2L:21388634-21388693	NA	NA	NA	6.47844	1.39e-07	124	39D	1	yes	1.7298	7.47037e-05	-1.3185	0.132	1.07209	0.793	no	no
chr3R:6220920-6222439	chr3R:6221262-6221321	7308	within CG17100-RA Intron1	cwo	6.37051	1.3e-07	-110	86B		no	1.33052	0.143578	1.17343	0.257	2.12985	0.0275	yes	no
chr3R:1288829-1290895	chr3R:1289394-1289453	1048	within CG2087-RA Intron1	PEK	6.35232	5.22e-05	-404	83A	0.5	yes	2.37527	1.61498e-05	-1.15388	0.114	3.74721	0.000383	yes	no
chr3L:22516600-22518027	chr3L:22517243-22517296	224	within CG14459-RA Intron1	CG14459	6.2439	3.28e-05	23	79F		no	1.34623	0.34057	1.59056	0.311	1.07926	0.915	no	no
chr2L:16526038-16527453	chr2L:16526651-16526710	2125	within CG5953-RA Intron1	CG5953	6.21032	1.96e-06	-79	36A	1.5	no	1.06758	0.0224219	-1.01824	0.889	2.85861	0.000841	yes	no
chr2L:16526038-16527453	chr2L:16526651-16526710	2125	within CG5953-RB Intron1	CG5953	6.21032	1.96e-06	-79	36A	1.5	no	1.06758	0.0224219	-1.01824	0.889	2.85861	0.000841	yes	no
chr3R:26107728-26108819	chr3R:26108028-26108087	4403	within CG15532-RA Intron1	hdc	6.18302	5.72e-05	91	99E	1	yes	3.20506	1.12041e-05	2.73898	0.00181	3.64172	0.000718	yes	no
chr3R:26107728-26108819	chr3R:26108028-26108087	4403	within CG15532-RC Intron1	hdc	6.18302	5.72e-05	91	99E	1	yes	3.20506	1.12041e-05	2.73898	0.00181	3.64172	0.000718	yes	no
chr2L:15034158-15035283	chr2L:15034668-15034727	88	within CG4180-RA Exon1	l(2)35Bg	6.15301	7.89e-06	405	35B		no	1.40354	0.157611	1.04636	0.482	-1.73828	0.425	yes	yes
chr2L:15034158-15035283	chr2L:15034668-15034727	-726	upstream CG3497-RA Exon1	Su(H)	6.15301	7.89e-06	405	35B		no	1.40354	0.157611	-1.05056	0.684	-1.06829	0.835	yes	no
chr3L:14697562-14698920	chr3L:14698204-14698257	545	within CG13471-RA Exon1	CG13471	6.11216	0.000398349	28	70F		no	1.2308	0.167997	-1.10446	0.606	1.40181	0.285	no	no
chr3L:14697562-14698920	chr3L:14698204-14698257	26219	within CG32145-RA Intron1	CG32145	6.11216	0.000398349	28	70F		no	1.2308	0.167997	#N/A	#N/A	#N/A	#N/A	no	no
chr3L:8282194-8284182	chr3L:8282865-8282924	14	within CG7188-RA Exon1	CG7188	6.10771	1.64e-05	-331	66C		no	1.56664	8.60882e-05	1.03718	0.32	-1.05756	0.905	yes	yes
chr3L:8282194-8284182	chr3L:8282865-8282924	14	within CG7188-RB Exon1	CG7188	6.10771	1.64e-05	-331	66C		no	1.56664	8.60882e-05	1.03718	0.32	-1.05756	0.905	yes	yes
chr2R:13920958-13922403	chr2R:13921564-13921623	719	within CG17530-RA Exon1	GstE6	6.08203	5.96e-07	-22	55C	1	no	2.66086	0.000257548	-1.04098	0.573	-1.19374	0.413	yes	no
chr2R:13920958-13922403	chr2R:13921564-13921623	-203	upstream CG17531-RA Exon1	GstE7	6.08203	5.96e-07	-22	55C	1	no	2.66086	0.000257548	1.15952	0.184	1.58191	0.153	yes	no
chr2R:13920958-13922403	chr2R:13921564-13921623	-1124	upstream CG17533-RA Exon1	GstE8	6.08203	5.96e-07	-22	55C	1	no	2.66086	0.000257548	1.0886	0.459	1.66877	0.12	yes	no
chr2R:17585602-17587220	chr2R:17586296-17586355	NA	NA	NA	6.05023	0.000615364	NA	58B	0.5	no	2.47732	0.000377236	-1.3185	0.132	1.07209	0.793	yes	no
chr2R:14143209-14144805	chr2R:14144144-14144203	NA	NA	NA	6.00011	2.46e-07	NA	55E	0.25	no	0.307355	0.770087	-1.3185	0.132	1.07209	0.793	no	no
chrX:14858542-14859977	chrX:14859124-14859183	784	within CG32594-RB Intron1	CG32594	5.99643	2.75e-05	NA	13A	1	yes	2.3328	2.48935e-06	1.52865	0.0908	1.55909	0.183	no	no
chrX:14858542-14859977	chrX:14859124-14859183	784	within CG32594-RC Intron1	CG32594	5.99643	2.75e-05	NA	13A	1	yes	2.3328	2.48935e-06	1.52865	0.0908	1.55909	0.183	no	no
chrX:14858542-14859977	chrX:14859124-14859183	38190	within CG32592-RA Intron13	hiw	5.99643	2.75e-05	NA	13A	1	yes	2.3328	2.48935e-06	-1.77734	0.0366	-1.33783	0.211	no	no
chr3L:4799198-4800295	chr3L:4799498-4799557	7052	within CG7507-RA Exon7	Dhc64C	5.92295	0.000381369	-2256	64C		no	0.960529	0.405145	-1.20833	0.294	-1.36118	0.00612	no	no
chr3L:4799198-4800295	chr3L:4799498-4799557	7052	within CG7507-RB Exon7	Dhc64C	5.92295	0.000381369	-2256	64C		no	0.960529	0.405145	-1.20833	0.294	-1.36118	0.00612	no	no
chr3R:24660831-24662039	chr3R:24661358-24661409	8988	within CG1451-RA Exon4	Apc	5.9162	0.000417497	NA	98E		no	1.03625	0.59323	-1.28208	0.0529	1.35418	0.606	no	no
chrX:20993655-20995277	chrX:20994314-20994373	NA	NA	NA	5.90899	9.6e-06	95	19F		no	1.239	0.412478	-1.3185	0.132	1.07209	0.793	yes	no
chr3R:5455574-5458627	chr3R:5456554-5456613	23	within CG9429-RA Exon1	Crc	5.89788	4.69e-07	-374	85E	2.5	yes	2.10617	4.57887e-06	-1.17305	0.028	1.26288	0.429	yes	no
chr3R:5455574-5458627	chr3R:5456554-5456613	-796	upstream CG8327-RA Exon1	SpdS	5.89788	4.69e-07	-374	85E	2.5	yes	2.10617	4.57887e-06	-1.20584	0.158	-1.39358	0.469	yes	yes
chr3R:5455574-5458627	chr3R:5456554-5456613	-796	upstream CG8327-RB Exon1	SpdS	5.89788	4.69e-07	-374	85E	2.5	yes	2.10617	4.57887e-06	-1.20584	0.158	-1.39358	0.469	yes	yes
chr2L:21644955-21645962	chr2L:21645255-21645314	-1059	upstream CG1512-RA Exon1	cul-2	5.86345	4.66e-08	494	39E		no	1.57052	0.00132493	1.12758	0.0229	1.04856	0.919	no	no
chr2L:21644955-21645962	chr2L:21645255-21645314	-1059	upstream CG1512-RB Exon1	cul-2	5.86345	4.66e-08	494	39E		no	1.57052	0.00132493	1.12758	0.0229	1.04856	0.919	no	no
chr3R:14117414-14118896	chr3R:14118149-14118208	-690	upstream CG7129-RB Exon1	l(3)05822	5.84333	3.68e-06	1331	91A		no	1.06343	0.892482	-1.12081	0.317	1.27274	0.0559	yes	no
chr3R:14117414-14118896	chr3R:14118149-14118208	6427	within CG7129-RA Intron1	l(3)05822	5.84333	3.68e-06	1331	91A		no	1.06343	0.892482	-1.12081	0.317	1.27274	0.0559	yes	no
chr2L:8127347-8128915	chr2L:8127985-8128044	-1156	upstream CG12375-RA Exon1	CG12375	5.81354	1.58e-07	-9	28E		no	1.22791	0.672781	-1.19163	0.169	-1.34742	0.13	yes	no
chr2L:8127347-8128915	chr2L:8127985-8128044	992	within CG8668-RA Intron1	CG8668	5.81354	1.58e-07	-9	28E		no	1.22791	0.672781	-1.35005	0.000594	-1.11739	0.633	yes	no
chr3L:11044412-11046366	chr3L:11045104-11045163	605	within CG33048-RA Intron2	Mocs1	5.792	1.1e-05	-281	68A	1	no	1.0774	0.0123173	1.14682	0.198	1.94691	0.00846	no	no
chr3L:11044412-11046366	chr3L:11045104-11045163	605	within CG33048-RB Intron2	Mocs1	5.792	1.1e-05	-281	68A	1	no	1.0774	0.0123173	1.14682	0.198	1.94691	0.00846	no	no
chr3L:11044412-11046366	chr3L:11045104-11045163	605	within CG33048-RC Intron2	Mocs1	5.792	1.1e-05	-281	68A	1	no	1.0774	0.0123173	1.14682	0.198	1.94691	0.00846	no	no
chr3L:19057644-19058461	chr3L:19057944-19058003	44	within CG6818-RA Exon1	MESR6	5.76844	0.000520803	-1522	75F	1	no	1.22783	0.0383197	-1.20112	0.138	-1.22623	0.5	no	yes
chr2L:16486867-16488260	chr2L:16487530-16487589	90	within CG4599-RA Exon1	Tpr2	5.74742	4.51e-07	932	36A	1.5	no	1.19426	0.0602791	-1.13753	0.047	-1.04759	0.792	yes	no
chr2L:12420787-12421899	chr2L:12421042-12421101	792	within CG31764-RA Intron1	vir-1	5.73832	2.67e-05	NA	33E		no	1.22218	0.242822	1.10353	0.121	1.53065	0.0435	yes	no
chr2L:12420787-12421899	chr2L:12421042-12421101	2349	within CG31764-RB Intron2	vir-1	5.73832	2.67e-05	NA	33E		no	1.22218	0.242822	1.10353	0.121	1.53065	0.0435	yes	no
chr2L:12420787-12421899	chr2L:12421042-12421101	769	within CG31764-RC Intron1	vir-1	5.73832	2.67e-05	NA	33E		no	1.22218	0.242822	1.10353	0.121	1.53065	0.0435	yes	no
chr3R:25316458-25317522	chr3R:25316758-25316817	1573	within CG2006-RA Exon1	CG2006	5.71226	4.37e-05	-88	99B		no	0.747396	0.156966	-1.21946	0.0727	-1.30309	0.556	no	no
chr3R:25316458-25317522	chr3R:25316758-25316817	28	within CG11500-RA Exon1	Spase12	5.71226	4.37e-05	-88	99B		no	0.747396	0.156966	1.17175	0.239	-1.29835	0.146	no	no
chr2R:14317204-14318408	chr2R:14317704-14317755	-468	upstream CG15095-RA Exon1	l(2)08717	5.65633	2.9e-08	NA	55F	0.5	no	1.31827	0.0520461	-1.05113	0.722	-1.36544	0.246	yes	yes
chr2R:14317204-14318408	chr2R:14317704-14317755	860	within CG15095-RB Exon2	l(2)08717	5.65633	2.9e-08	NA	55F	0.5	no	1.31827	0.0520461	-1.05113	0.722	-1.36544	0.246	yes	yes
chr3R:5503358-5505518	chr3R:5504127-5504183	503	within CG16817-RA Intron1	CG16817	5.65035	7.9e-06	-33	85E	2.5	no	1.24731	0.536911	1.15325	0.23	-1.21414	0.408	yes	no
chr3L:21106336-21107682	chr3L:21106865-21106924	-1163	upstream CG10564-RA Exon1	Ac78C	5.64088	2.94e-05	1057	78C		no	1.08716	0.510112	-1.93772	0.0243	1.02246	0.917	yes	no
chr3L:21106336-21107682	chr3L:21106865-21106924	127	within CG33486-RA Exon1	asparagine-synthetase	5.64088	2.94e-05	1057	78C		no	1.08716	0.510112	-1.24651	0.155	1.5595	0.356	yes	no
chr3L:21106336-21107682	chr3L:21106865-21106924	202	within CG32435-RB Intron1	chb	5.64088	2.94e-05	1057	78C		no	1.08716	0.510112	-1.19634	0.0421	1.48018	0.178	yes	no
chr3L:8333890-8335098	chr3L:8334348-8334405	501	within CG7176-RA Intron1	Idh	5.62715	4.96e-05	194	66C		yes	2.10315	2.90354e-05	-1.25431	0.00888	1.00991	0.975	no	no
chr3L:8333890-8335098	chr3L:8334348-8334405	501	within CG7176-RF Intron1	Idh	5.62715	4.96e-05	194	66C		yes	2.10315	2.90354e-05	-1.25431	0.00888	1.00991	0.975	no	no
chr3L:8333890-8335098	chr3L:8334348-8334405	45	within CG7176-RG Exon1	Idh	5.62715	4.96e-05	194	66C		yes	2.10315	2.90354e-05	-1.25431	0.00888	1.00991	0.975	no	no
chrX:114332-115532	chrX:114894-114953	2454	within CG2945-RA Intron6	cin	5.58129	9.53e-05	341	1A		no	1.73842	0.108743	-1.03991	0.798	-1.66963	0.00117	no	no
chrX:114332-115532	chrX:114894-114953	3151	within CG2945-RB Intron7	cin	5.58129	9.53e-05	341	1A		no	1.73842	0.108743	-1.03991	0.798	-1.66963	0.00117	no	no
chr2L:14346277-14347499	chr2L:14346933-14346992	-309	upstream CG18125-RA Exon1	CG18125	5.54439	1.18e-05	39	35A		no	0.80555	0.795436	1.36374	0.0254	1.15683	0.694	no	no
chr3R:8195820-8197146	chr3R:8196579-8196638	-1110	upstream CG4181-RA Exon1	GstD2	5.47701	1.23e-08	NA	87B		yes	2.58318	3.66175e-10	-2.17162	0.00466	-1.32247	0.443	yes	no
chr3R:474832-476276	chr3R:475360-475410	441	within CG1059-RA Exon1	Karybeta3	5.44832	5.11e-08	-45	82C		no	1.45874	0.00199026	-1.32044	0.0333	1.20055	0.317	no	yes
chr2L:16754945-16756107	chr2L:16755482-16755541	555	within CG13278-RA Intron2	CG13278	5.43016	4.85e-06	154	36A	1.5	no	1.54384	0.104221	1.23276	0.378	-1.20427	0.176	no	no
chr3R:27540355-27541521	chr3R:27540864-27540923	1289	within CG1856-RE Intron1	ttk	5.40383	0.000174243	-1392	100D	2	no	0.932493	0.477897	1.70894	0.00765	2.30723	0.00318	no	no
chr3R:27540355-27541521	chr3R:27540864-27540923	1289	within CG1856-RF Intron1	ttk	5.40383	0.000174243	-1392	100D	2	no	0.932493	0.477897	1.70894	0.00765	2.30723	0.00318	no	no
chr2R:2225114-2226173	chr2R:2225640-2225695	2010	within CG3409-RA Intron1	CG3409	5.40035	7.56e-05	-238	42C	1	yes	1.75023	0.00056603	-1.01327	0.929	1.28837	0.499	no	no
chr2R:5991842-5993593	chr2R:5992730-5992789	788	within CG17765-RA Intron2	CG17765	5.39883	3.81e-06	NA	47A	0.75	no	1.44078	0.111877	-1.02358	0.554	-1.29986	0.415	no	yes
chr2R:5991842-5993593	chr2R:5992730-5992789	-840	upstream CG11761-RA Exon1	trsn	5.39883	3.81e-06	NA	47A	0.75	no	1.44078	0.111877	1.01084	0.879	-1.82258	0.0337	no	no
chr3L:7949117-7950918	chr3L:7949417-7949476	-492	upstream CG8042-RA Exon1	CG8042	5.39235	2.37e-05	270	66A		no	1.84564	0.000282017	-1.16414	0.239	1.6531	0.0363	yes	no
chr3L:7949117-7950918	chr3L:7949417-7949476	-492	upstream CG8042-RB Exon1	CG8042	5.39235	2.37e-05	270	66A		no	1.84564	0.000282017	-1.16414	0.239	1.6531	0.0363	yes	no
chr3L:7949117-7950918	chr3L:7949417-7949476	-802	upstream CG8209-RA Exon1	CG8209	5.39235	2.37e-05	270	66A		no	1.84564	0.000282017	1.04008	0.597	1.17746	0.376	yes	no
chr3L:7949117-7950918	chr3L:7949417-7949476	651	within CG8044-RA Exon2	HP4	5.39235	2.37e-05	270	66A		no	1.84564	0.000282017	1.27483	0.239	1.75023	0.0192	yes	no
chr3L:7949117-7950918	chr3L:7949417-7949476	651	within CG8044-RB Exon1	HP4	5.39235	2.37e-05	270	66A		no	1.84564	0.000282017	1.27483	0.239	1.75023	0.0192	yes	no
chr3L:16555870-16557145	chr3L:16556295-16556352	248	within CG16724-RA Exon1	tra	5.38519	0.000110485	19	73A	1	no	1.00574	0.382776	-1.14499	0.242	3.15696	0.00437	no	no
chr3L:16555870-16557145	chr3L:16556295-16556352	248	within CG16724-RB Exon1	tra	5.38519	0.000110485	19	73A	1	no	1.00574	0.382776	-1.14499	0.242	3.15696	0.00437	no	no
chr3R:7584629-7585677	chr3R:7584929-7584988	5220	within CG17342-RA Intron1	Lk6	5.36648	5.56e-05	300	86E		no	1.56209	0.00194021	-1.14787	0.117	1.51561	0.526	yes	no
chr3R:7584629-7585677	chr3R:7584929-7584988	841	within CG17342-RB Intron1	Lk6	5.36648	5.56e-05	300	86E		no	1.56209	0.00194021	-1.14787	0.117	1.51561	0.526	yes	no
chr2R:19561349-19562794	chr2R:19561915-19561974	-368	upstream CG13568-RA Exon1	CG13568	5.3541	4.79e-06	16	60B	0.75	no	1.25916	0.0267922	1.36806	0.00518	-1.06819	0.875	no	no
chr3R:5905820-5907221	chr3R:5906476-5906529	NA	NA	NA	5.23617	7.5e-07	77	85F	0.5	no	1.40484	0.0753309	-1.3185	0.132	1.07209	0.793	no	no
chr3L:20742716-20744070	chr3L:20743384-20743443	-329	upstream CG3634-RA Exon1	CG3634	5.20241	7.56e-06	NA	77E		no	2.09862	0.000891628	-1.39597	0.128	1.02416	0.953	no	no
chr3L:20742716-20744070	chr3L:20743384-20743443	-97	upstream CG3680-RA Exon1	CG3680	5.20241	7.56e-06	NA	77E		no	2.09862	0.000891628	-1.26522	0.169	1.14155	0.381	no	yes
chrX:18637550-18638700	chrX:18637850-18637903	15475	within CG7001-RA Intron7	Pk17E	5.15591	0.00032373	77	17DE		no	1.35939	0.0151982	-1.09883	0.481	-1.02707	0.922	no	no
chr2R:3270284-3271709	chr2R:3270584-3270643	-85	upstream CG30497-RB Exon1	CG30497	5.15481	0.000375016	195	43E	2	no	1.87961	0.0448892	1.46624	0.0769	2.18648	0.0761	yes	no
chr2R:3270284-3271709	chr2R:3270584-3270643	23813	within CG30497-RA Intron2	CG30497	5.15481	0.000375016	195	43E	2	no	1.87961	0.0448892	1.46624	0.0769	2.18648	0.0761	yes	no
chr2R:14783319-14784316	chr2R:14783619-14783677	NA	NA	NA	5.10377	1.53e-05	139	56C		no	1.36989	0.372475	-1.3185	0.132	1.07209	0.793	no	no
chr3L:15483800-15485003	chr3L:15484383-15484442	-698	upstream CG7936-RA Exon1	mex1	5.0599	0.000111102	-6	71D		no	1.04664	0.528864	1.61637	0.0934	1.02757	0.95	no	no
chr2L:161050-162896	chr2L:162199-162258	3190	within CG18497-RA Intron1	spen	5.03117	5.94e-06	60	21B	1	no	1.27869	0.274375	1.35503	0.261	1.84243	0.588	yes	no
chr2L:161050-162896	chr2L:162199-162258	3196	within CG18497-RB Intron1	spen	5.03117	5.94e-06	60	21B	1	no	1.27869	0.274375	1.35503	0.261	1.84243	0.588	yes	no
chr2L:20883933-20885160	chr2L:20884399-20884458	22092	within CG9339-RA Intron3	CG9339	5.02042	1.12e-06	-1230	38F	1	no	1.08038	0.413408	1.20814	0.253	1.54875	0.239	yes	no
chr2L:20883933-20885160	chr2L:20884399-20884458	20618	within CG9339-RB Intron2	CG9339	5.02042	1.12e-06	-1230	38F	1	no	1.08038	0.413408	1.20814	0.253	1.54875	0.239	yes	no
chr2L:20883933-20885160	chr2L:20884399-20884458	22092	within CG9339-RD Intron3	CG9339	5.02042	1.12e-06	-1230	38F	1	no	1.08038	0.413408	1.20814	0.253	1.54875	0.239	yes	no
chr2L:20883933-20885160	chr2L:20884399-20884458	20618	within CG9339-RE Intron2	CG9339	5.02042	1.12e-06	-1230	38F	1	no	1.08038	0.413408	1.20814	0.253	1.54875	0.239	yes	no
chr2L:20883933-20885160	chr2L:20884399-20884458	22092	within CG9339-RG Intron3	CG9339	5.02042	1.12e-06	-1230	38F	1	no	1.08038	0.413408	1.20814	0.253	1.54875	0.239	yes	no
chr2L:20883933-20885160	chr2L:20884399-20884458	22092	within CG9339-RH Intron3	CG9339	5.02042	1.12e-06	-1230	38F	1	no	1.08038	0.413408	1.20814	0.253	1.54875	0.239	yes	no
chr3L:16009148-16010205	chr3L:16009859-16009905	2214	within CG12284-RA Intron1	th	4.99653	0.000625184	78	72D		no	0.948277	0.787092	-1.38572	0.0394	-1.00623	0.988	no	no
chr3L:16009148-16010205	chr3L:16009859-16009905	6032	within CG12284-RB Intron1	th	4.99653	0.000625184	78	72D		no	0.948277	0.787092	-1.38572	0.0394	-1.00623	0.988	no	no
chr3R:20390880-20392074	chr3R:20391246-20391305	11895	within CG13624-RA Intron2	CG13624	4.99561	0.000613041	1424	96A	1	no	0.718654	0.985797	1.09667	0.343	1.74468	0.539	no	no
chr3R:20390880-20392074	chr3R:20391246-20391305	17301	within CG13624-RB Intron2	CG13624	4.99561	0.000613041	1424	96A	1	no	0.718654	0.985797	1.09667	0.343	1.74468	0.539	no	no
chr3R:20390880-20392074	chr3R:20391246-20391305	6940	within CG13624-RC Intron1	CG13624	4.99561	0.000613041	1424	96A	1	no	0.718654	0.985797	1.09667	0.343	1.74468	0.539	no	no
chr3R:20390880-20392074	chr3R:20391246-20391305	17301	within CG13624-RD Intron1	CG13624	4.99561	0.000613041	1424	96A	1	no	0.718654	0.985797	1.09667	0.343	1.74468	0.539	no	no
chr3L:3233279-3234405	chr3L:3233778-3233837	-757	upstream CR33598-RA ncRNA	mir-282	4.96846	0.000251531	159	63C		no	0.971003	0.0648047	#N/A	#N/A	#N/A	#N/A	no	no
chrX:19485503-19486724	chrX:19485944-19485995	-273	upstream CG14215-RA Exon1	CG14215	4.93863	2.23e-05	-66	18D		no	1.32131	0.0372623	-1.41718	0.14	1.08766	0.737	yes	no
chrX:19485503-19486724	chrX:19485944-19485995	-108	upstream CG12234-RA Exon1	Ranbp21	4.93863	2.23e-05	-66	18D		no	1.32131	0.0372623	-1.17464	0.236	-1.12118	0.653	yes	no
chr3L:12388088-12389562	chr3L:12388759-12388818	-472	upstream CG32103-RA Exon1	CG32103	4.91455	7.73e-05	NA	69B		no	1.37796	0.0444005	-1.00171	0.983	2.32953	0.0036	no	no
chr2R:9520160-9521944	chr2R:9520656-9520712	1513	within CG30482-RA Intron2	CG30482	4.89078	1.78e-07	-318	50D	1	yes	1.442	0.000571535	-1.01304	0.943	-1.09687	0.873	yes	no
chr2R:9520160-9521944	chr2R:9520656-9520712	13597	within CG8118-RA Intron2	mam	4.89078	1.78e-07	-318	50D	1	yes	1.442	0.000571535	1.38203	0.258	2.00197	0.201	yes	no
chr2L:12530590-12531750	chr2L:12531181-12531240	9359	within CG5461-RA Intron3	CG5461	4.88765	1.28e-05	-41	33E		no	0.835109	0.713272	#N/A	#N/A	#N/A	#N/A	yes	no
chr2R:3289107-3290400	chr2R:3289710-3289769	4687	within CG30497-RA Intron2	CG30497	4.87855	3.8e-06	83	43E	2	no	1.32986	0.379897	1.46624	0.0769	2.18648	0.0761	yes	no
chr2R:13948169-13949503	chr2R:13948656-13948715	6658	within CG30118-RA Intron4	CG30118	4.85461	7.05e-07	NA	55C	1	yes	1.88989	9.9061e-06	-1.00195	0.972	-1.62044	0.00623	no	no
chr3L:1337901-1339385	chr3L:1338465-1338524	70016	within CG9181-RC Intron1	Ptp61F	4.85408	3.87e-05	93	61F	1.5	no	1.05879	0.268312	-1.13981	0.142	1.17061	0.256	no	no
chr3L:20117186-20118403	chr3L:20117639-20117698	13876	within CG32223-RA Intron2	CG32223	4.83658	0.00080365	NA	77A		no	0.93573	0.336474	1.20815	0.0371	1.40497	0.056	no	no
chr2L:19155896-19158021	chr2L:19156479-19156538	26775	within CG10719-RA Intron2	brat	4.83654	7.73e-06	152	37C		no	1.45577	0.0327087	1.11775	0.195	1.48416	0.054	yes	no
chr2L:19155896-19158021	chr2L:19156479-19156538	2006	within CG10719-RB Intron1	brat	4.83654	7.73e-06	152	37C		no	1.45577	0.0327087	1.11775	0.195	1.48416	0.054	yes	no
chr4:1051559-1053588	chr4:1052017-1052076	-16	upstream CG11154-RA Exon1	ATPsyn-beta	4.81399	0.000119716	1320	102D		no	1.3032	0.276547	-1.15301	0.0429	-1.20105	0.195	no	no
chr4:1051559-1053588	chr4:1052017-1052076	-16	upstream CG11154-RB Exon1	ATPsyn-beta	4.81399	0.000119716	1320	102D		no	1.3032	0.276547	-1.15301	0.0429	-1.20105	0.195	no	no
chr4:1051559-1053588	chr4:1052017-1052076	-826	upstream CG11076-RA Exon1	CG11076	4.81399	0.000119716	1320	102D		no	1.3032	0.276547	1.48509	0.0126	1.35964	0.518	no	no
chr4:1051559-1053588	chr4:1052017-1052076	-137	upstream CG11076-RB Exon1	CG11076	4.81399	0.000119716	1320	102D		no	1.3032	0.276547	1.48509	0.0126	1.35964	0.518	no	no
chr2R:9472538-9474035	chr2R:9473258-9473317	708	within CG6671-RC Intron1	AGO1	4.79217	4.79e-06	262	50C		no	1.46466	0.00167952	1.43109	0.101	1.55921	0.508	yes	no
chrX:9723983-9725481	chrX:9724739-9724798	-320	upstream CG9686-RA Exon1	CG9686	4.77355	0.0001422	130	9A		no	1.11839	0.181288	-1.19963	0.397	-1.42902	0.575	no	no
chr3L:9460504-9461846	chr3L:9461190-9461244	497	within CG3428-RA Exon3	pall	4.73975	6.21e-05	-115	67B	4	no	0.825343	0.798526	1.11483	0.257	3.29614	0.00049	yes	no
chr2R:7130749-7131933	chr2R:7131246-7131305	462	within CG10897-RA Intron1	tou	4.73872	5.04e-07	217	48A		no	1.30234	0.00914359	1.00024	0.998	1.67565	0.209	yes	no
chr2L:12719208-12720400	chr2L:12719794-12719850	2016	within CG5792-RA Intron2	CG5792	4.72233	2.32e-06	-1314	33F		no	1.64096	0.0648695	-1.00696	0.948	1.33379	0.193	yes	no
chr2L:12719208-12720400	chr2L:12719794-12719850	1994	within CG5792-RB Intron2	CG5792	4.72233	2.32e-06	-1314	33F		no	1.64096	0.0648695	-1.00696	0.948	1.33379	0.193	yes	no
chr2L:12719208-12720400	chr2L:12719794-12719850	752	within CG6214-RO Intron1	MRP	4.72233	2.32e-06	-1314	33F		no	1.64096	0.0648695	1.03907	0.733	1.44871	0.196	yes	no
chrU:5828049-5829262	chrU:5828446-5828500	NA	NA	NA	4.72114	4.26e-05	-82	NA		no	2.06799	0.00459579	-1.3185	0.132	1.07209	0.793	no	no
chr3L:6665104-6666063	chr3L:6665404-6665450	12018	within CG10121-RA Exon3	SP1173	4.7121	0.000564644	-567	65C		no	2.19362	0.00641287	-1.44629	0.0373	1.38044	0.221	no	no
chr3L:6665104-6666063	chr3L:6665404-6665450	1170	within CG10121-RB Exon2	SP1173	4.7121	0.000564644	-567	65C		no	2.19362	0.00641287	-1.44629	0.0373	1.38044	0.221	no	no
chr3L:6665104-6666063	chr3L:6665404-6665450	12039	within CG10121-RC Exon4	SP1173	4.7121	0.000564644	-567	65C		no	2.19362	0.00641287	-1.44629	0.0373	1.38044	0.221	no	no
chr3L:6665104-6666063	chr3L:6665404-6665450	12039	within CG10121-RD Exon3	SP1173	4.7121	0.000564644	-567	65C		no	2.19362	0.00641287	-1.44629	0.0373	1.38044	0.221	no	no
chr2R:5071633-5072929	chr2R:5072431-5072490	-1000	upstream CG1809-RA Exon1	CG1809	4.70236	3.38e-07	135	45F		no	1.19042	0.298343	1.14468	0.576	-1.45031	0.451	no	no
chr2R:5071633-5072929	chr2R:5072431-5072490	1051	within CG12931-RA Intron3	Or45b	4.70236	3.38e-07	135	45F		no	1.19042	0.298343	1.20189	0.237	1.37464	0.295	no	no
chr2L:9938203-9939720	chr2L:9938823-9938882	-121	upstream CG31713-RA Exon1	Apf	4.68713	3.69e-05	44	30F		no	1.06927	0.135958	1.07075	0.525	-1.47149	0.0893	no	no
chr2L:9938203-9939720	chr2L:9938823-9938882	-711	upstream CG31712-RA Exon1	CG31712	4.68713	3.69e-05	44	30F		no	1.06927	0.135958	1.28069	0.00164	1.34698	0.306	no	no
chr2L:9938203-9939720	chr2L:9938823-9938882	-11	upstream CG4619-RA Exon1	CG4619	4.68713	3.69e-05	44	30F		no	1.06927	0.135958	-1.5691	0.00737	-1.70815	0.0113	no	yes
chr3L:2702564-2703585	chr3L:2703014-2703073	NA	NA	NA	4.6402	0.000223537	-222	62F		no	1.05066	0.378496	-1.3185	0.132	1.07209	0.793	no	no
chrX:615150-616621	chrX:615752-615798	-640	upstream CG5273-RA Exon1	CG5273	4.62895	5.01e-05	-2417	1C	2	no	1.66667	0.00319497	-1.26843	0.0896	-1.0262	0.964	no	no
chrX:615150-616621	chrX:615752-615798	-663	upstream CG5273-RB Exon1	CG5273	4.62895	5.01e-05	-2417	1C	2	no	1.66667	0.00319497	-1.26843	0.0896	-1.0262	0.964	no	no
chrX:615150-616621	chrX:615752-615798	-640	upstream CG5273-RC Exon1	CG5273	4.62895	5.01e-05	-2417	1C	2	no	1.66667	0.00319497	-1.26843	0.0896	-1.0262	0.964	no	no
chr2L:20723157-20724280	chr2L:20723921-20723980	1444	within CG2637-RA Intron3	Fs(2)Ket	4.6135	0.00011428	230	38E		no	1.26365	0.0178099	1.19086	0.0789	1.70886	0.248	no	no
chrX:1256171-1257211	chrX:1256638-1256686	NA	NA	NA	4.53355	8.04e-05	NA	2A	1.5	yes	2.2714	4.22103e-08	-1.3185	0.132	1.07209	0.793	no	no
chr3R:14068831-14070046	chr3R:14069340-14069399	1118	within CG31196-RA Intron1	14-3-3epsilon	4.4869	7.73e-06	-2019	90F		no	1.54799	0.0108571	-1.0507	0.158	1.26454	0.239	no	no
chr3R:14068831-14070046	chr3R:14069340-14069399	1118	within CG31196-RB Intron1	14-3-3epsilon	4.4869	7.73e-06	-2019	90F		no	1.54799	0.0108571	-1.0507	0.158	1.26454	0.239	no	no
chr3R:14068831-14070046	chr3R:14069340-14069399	1118	within CG31196-RC Intron1	14-3-3epsilon	4.4869	7.73e-06	-2019	90F		no	1.54799	0.0108571	-1.0507	0.158	1.26454	0.239	no	no
chr3R:14068831-14070046	chr3R:14069340-14069399	1118	within CG31196-RD Intron1	14-3-3epsilon	4.4869	7.73e-06	-2019	90F		no	1.54799	0.0108571	-1.0507	0.158	1.26454	0.239	no	no
chr2R:617692-618667	chr2R:617992-618051	NA	NA	NA	4.4848	0.000737345	429	41D		no	1.18048	0.00261505	-1.3185	0.132	1.07209	0.793	no	no
chr3R:4760974-4761823	chr3R:4761274-4761326	448	within CG10901-RA Exon1	osk	4.4768	5.88e-06	-135	85B	2.5	no	1.50431	0.000522449	-1.07485	0.786	-1.14855	0.591	no	no
chr3R:4760974-4761823	chr3R:4761274-4761326	448	within CG10901-RC Exon1	osk	4.4768	5.88e-06	-135	85B	2.5	no	1.50431	0.000522449	-1.07485	0.786	-1.14855	0.591	no	no
chr2R:6750044-6750908	chr2R:6750556-6750608	-971	upstream CG13218-RA Exon1	CG13218	4.47526	0.00013349	111	47E		no	2.12637	0.00177163	-1.08608	0.616	-1.01652	0.978	no	no
chr2R:6750044-6750908	chr2R:6750556-6750608	-578	upstream CG13227-RA Exon1	CG13227	4.47526	0.00013349	111	47E		no	2.12637	0.00177163	1.00093	0.997	-1.02017	0.978	no	no
chrX:5265467-5267026	chrX:5266132-5266181	-985	upstream CG4165-RA Exon1	CG4165	4.45142	4.4e-05	-56	4F		no	1.87758	0.0001164	-1.34777	0.139	-1.12851	0.36	no	no
chrX:5265467-5267026	chrX:5266132-5266181	-609	upstream CG4165-RD Exon1	CG4165	4.45142	4.4e-05	-56	4F		no	1.87758	0.0001164	-1.34777	0.139	-1.12851	0.36	no	no
chrX:5265467-5267026	chrX:5266132-5266181	-57	upstream CG3249-RA Exon1	yu	4.45142	4.4e-05	-56	4F		no	1.87758	0.0001164	1.07949	0.511	1.22565	0.76	no	no
chrX:5265467-5267026	chrX:5266132-5266181	-584	upstream CG3249-RC Exon1	yu	4.45142	4.4e-05	-56	4F		no	1.87758	0.0001164	1.07949	0.511	1.22565	0.76	no	no
chr2R:6113673-6115217	chr2R:6114471-6114530	44785	within CG2368-RA Intron3	psq	4.43022	1.07e-05	125	47A	0.75	no	2.00314	0.00143209	-1.02534	0.814	1.46484	0.553	yes	no
chr2R:6113673-6115217	chr2R:6114471-6114530	44785	within CG2368-RB Intron3	psq	4.43022	1.07e-05	125	47A	0.75	no	2.00314	0.00143209	-1.02534	0.814	1.46484	0.553	yes	no
chr2R:6113673-6115217	chr2R:6114471-6114530	44674	within CG2368-RC Intron3	psq	4.43022	1.07e-05	125	47A	0.75	no	2.00314	0.00143209	-1.02534	0.814	1.46484	0.553	yes	no
chr2R:6113673-6115217	chr2R:6114471-6114530	18995	within CG2368-RD Intron1	psq	4.43022	1.07e-05	125	47A	0.75	no	2.00314	0.00143209	-1.02534	0.814	1.46484	0.553	yes	no
chr2R:6113673-6115217	chr2R:6114471-6114530	33462	within CG2368-RE Intron2	psq	4.43022	1.07e-05	125	47A	0.75	no	2.00314	0.00143209	-1.02534	0.814	1.46484	0.553	yes	no
chr2R:6113673-6115217	chr2R:6114471-6114530	33462	within CG2368-RF Intron2	psq	4.43022	1.07e-05	125	47A	0.75	no	2.00314	0.00143209	-1.02534	0.814	1.46484	0.553	yes	no
chr2R:6113673-6115217	chr2R:6114471-6114530	33462	within CG2368-RG Intron2	psq	4.43022	1.07e-05	125	47A	0.75	no	2.00314	0.00143209	-1.02534	0.814	1.46484	0.553	yes	no
chr2R:6113673-6115217	chr2R:6114471-6114530	18995	within CG2368-RH Intron1	psq	4.43022	1.07e-05	125	47A	0.75	no	2.00314	0.00143209	-1.02534	0.814	1.46484	0.553	yes	no
chr2R:6113673-6115217	chr2R:6114471-6114530	44785	within CG2368-RI Intron3	psq	4.43022	1.07e-05	125	47A	0.75	no	2.00314	0.00143209	-1.02534	0.814	1.46484	0.553	yes	no
chr2R:6113673-6115217	chr2R:6114471-6114530	18995	within CG2368-RJ Intron1	psq	4.43022	1.07e-05	125	47A	0.75	no	2.00314	0.00143209	-1.02534	0.814	1.46484	0.553	yes	no
chr2R:6113673-6115217	chr2R:6114471-6114530	33462	within CG2368-RK Intron2	psq	4.43022	1.07e-05	125	47A	0.75	no	2.00314	0.00143209	-1.02534	0.814	1.46484	0.553	yes	no
chr2R:6113673-6115217	chr2R:6114471-6114530	44785	within CG2368-RL Intron3	psq	4.43022	1.07e-05	125	47A	0.75	no	2.00314	0.00143209	-1.02534	0.814	1.46484	0.553	yes	no
chr3h:383682-384722	chr3h:384112-384165	NA	NA	NA	4.42208	3.85e-07	121	NA		no	1.57351	0.00140648	-1.3185	0.132	1.07209	0.793	no	no
chr3R:2194193-2196014	chr3R:2195269-2195313	616	within CG10286-RA Exon1	CG10286	4.40839	9.2e-06	358	83E		no	0.832409	0.858582	-1.28895	0.0448	1.97218	0.0972	yes	yes
chr2R:5357351-5358344	chr2R:5357849-5357899	398	within CG1584-RA Exon2	Orc6	4.39536	0.000265824	-10	46B	1	no	0.999126	0.300304	1.12407	0.112	1.50346	0.0459	no	no
chr2R:18113337-18114132	chr2R:18113773-18113832	-586	upstream CG4294-RA Exon1	CG4294	4.37798	0.000134796	164	58F		no	1.16839	0.0611287	1.23698	0.0183	1.44926	0.684	no	no
chr2R:18113337-18114132	chr2R:18113773-18113832	101	within CG4046-RA Intron1	RpS16	4.37798	0.000134796	164	58F		no	1.16839	0.0611287	1.02491	0.762	-1.34641	0.19	no	no
chr2R:11210120-11211138	chr2R:11210420-11210471	183	within CG33461-RA Exon1	CG33461	4.35768	0.000568727	NA	52C		no	0.972247	0.463167	1.34994	0.104	1.68916	0.367	no	no
chr2R:11210120-11211138	chr2R:11210420-11210471	-1236	upstream CG33462-RA Exon1	CG33462	4.35768	0.000568727	NA	52C		no	0.972247	0.463167	-1.03755	0.825	3.32402	0.283	no	no
chr2L:5085108-5085950	chr2L:5085591-5085650	7894	within CG31651-RA Intron2	pgant5	4.30336	0.000233003	213	25C	1	no	1.40529	0.0395043	1.03854	0.85	1.42492	0.367	no	no
chr3R:26105887-26107191	chr3R:26106617-26106676	2992	within CG15532-RA Intron1	hdc	4.28342	0.000221772	184	99E	1	no	0.902698	0.257872	2.73898	0.00181	3.64172	0.000718	yes	no
chr3R:26105887-26107191	chr3R:26106617-26106676	2992	within CG15532-RC Intron1	hdc	4.28342	0.000221772	184	99E	1	no	0.902698	0.257872	2.73898	0.00181	3.64172	0.000718	yes	no
chr2R:5632872-5634357	chr2R:5633172-5633231	3697	within CG11866-RA Exon6	CG11866	4.28242	0.00010236	-149	46F		yes	NA	1	-1.0901	0.507	1.20313	0.327	no	no
chr2R:9656641-9658017	chr2R:9657281-9657337	-504	upstream CG30483-RA Exon1	Prosap	4.2734	1.54e-06	NA	50E	1	no	1.3937	0.0324664	-1.14583	0.586	1.31238	0.422	no	no
chr2R:14938869-14940480	chr2R:14939591-14939650	-314	upstream CG7563-RA Exon1	CalpA	4.24704	4.07e-06	-83	56D	2	no	1.09191	0.19604	-1.1691	0.0235	1.19115	0.306	no	no
chr2R:14938869-14940480	chr2R:14939591-14939650	-314	upstream CG7563-RB Exon1	CalpA	4.24704	4.07e-06	-83	56D	2	no	1.09191	0.19604	-1.1691	0.0235	1.19115	0.306	no	no
chr2R:14938869-14940480	chr2R:14939591-14939650	-664	upstream CG9325-RE Exon1	hts	4.24704	4.07e-06	-83	56D	2	no	1.09191	0.19604	-1.18453	0.0819	1.36346	0.107	no	no
chr2R:14938869-14940480	chr2R:14939591-14939650	-664	upstream CG9325-RF Exon1	hts	4.24704	4.07e-06	-83	56D	2	no	1.09191	0.19604	-1.18453	0.0819	1.36346	0.107	no	no
chr2R:14938869-14940480	chr2R:14939591-14939650	191	within CG9325-RA Intron1	hts	4.24704	4.07e-06	-83	56D	2	no	1.09191	0.19604	-1.18453	0.0819	1.36346	0.107	no	no
chr2R:14938869-14940480	chr2R:14939591-14939650	191	within CG9325-RB Intron1	hts	4.24704	4.07e-06	-83	56D	2	no	1.09191	0.19604	-1.18453	0.0819	1.36346	0.107	no	no
chr2R:14938869-14940480	chr2R:14939591-14939650	191	within CG9325-RC Intron1	hts	4.24704	4.07e-06	-83	56D	2	no	1.09191	0.19604	-1.18453	0.0819	1.36346	0.107	no	no
chr2R:14938869-14940480	chr2R:14939591-14939650	191	within CG9325-RD Intron1	hts	4.24704	4.07e-06	-83	56D	2	no	1.09191	0.19604	-1.18453	0.0819	1.36346	0.107	no	no
chr2L:7414217-7416188	chr2L:7415274-7415333	2852	within CG5229-RA Intron4	chm	4.23424	1.32e-06	282	27F		no	1.52887	0.00846728	1.09604	0.34	1.10081	0.714	no	no
chr2R:598225-599415	chr2R:598786-598840	839	within CG3107-RA Intron1	CG3107	4.18436	2.8e-06	275	41D		no	0.929991	0.577581	1.13418	0.451	-1.03751	0.965	yes	no
chr2R:598225-599415	chr2R:598786-598840	809	within CG3107-RB Intron1	CG3107	4.18436	2.8e-06	275	41D		no	0.929991	0.577581	1.13418	0.451	-1.03751	0.965	yes	no
chr2R:5997891-5999132	chr2R:5998340-5998392	55115	within CG12052-RG Intron5	lola	4.14312	1.84e-05	206	47A	0.75	no	1.16832	0.0447768	1.01374	0.929	1.3768	0.191	no	no
chr2R:5997891-5999132	chr2R:5998340-5998392	56709	within CG12052-RR Intron5	lola	4.14312	1.84e-05	206	47A	0.75	no	1.16832	0.0447768	1.01374	0.929	1.3768	0.191	no	no
chr2h:876607-877900	chr2h:877059-877118	NA	NA	NA	4.13956	4.1e-06	155	NA		no	1.40233	0.0372207	-1.3185	0.132	1.07209	0.793	no	no
chr3R:6206467-6207335	chr3R:6206642-6206701	NA	NA	NA	4.12398	2.0725e-05	-204	86B		no	1.01385	0.118378	-1.3185	0.132	1.07209	0.793	no	no
chr3R:20355596-20357019	chr3R:20356041-20356100	-436	upstream CG6631-RA Exon1	ana1	4.12211	0.00012675	-1741	96A	1	no	1.00408	1	-1.18089	0.369	1.65793	0.178	no	no
chr3R:20355596-20357019	chr3R:20356041-20356100	209	within CG13623-RA Exon1	CG13623	4.12211	0.00012675	-1741	96A	1	no	1.00408	1	1.15794	0.378	-1.12844	0.819	no	no
chr3L:14754955-14756261	chr3L:14755519-14755578	NA	NA	NA	4.10639	1.41e-05	357	70F		no	1.14649	0.34561	-1.3185	0.132	1.07209	0.793	no	no
chrX:15936212-15937459	chrX:15936679-15936738	2140	within CG9216-RA Intron2	CG9216	4.06927	7.42e-05	271	14A		yes	1.9168	0.000110298	1.04096	0.811	1.0286	0.936	no	no
chrX:15936212-15937459	chrX:15936679-15936738	2140	within CG9216-RC Intron1	CG9216	4.06927	7.42e-05	271	14A		yes	1.9168	0.000110298	1.04096	0.811	1.0286	0.936	no	no
chr3L:3789489-3790843	chr3L:3790038-3790097	-80	upstream CG10855-RA Exon1	CG10855	4.04021	0.000721652	151	63F		no	NA	1	1.08703	0.251	1.44125	0.0485	yes	no
chr3L:3789489-3790843	chr3L:3790038-3790097	-177	upstream CG1120-RA Exon1	CG1120	4.04021	0.000721652	151	63F		no	NA	1	-1.13583	0.551	-1.50183	0.135	yes	no
chr2R:6039690-6040841	chr2R:6040145-6040204	6667	within CG12052-RA Intron5	lola	4.00366	8.26e-06	100	47A	0.75	no	1.66694	0.0638956	1.01374	0.929	1.3768	0.191	yes	no
chr2R:6039690-6040841	chr2R:6040145-6040204	5995	within CG12052-RB Intron5	lola	4.00366	8.26e-06	100	47A	0.75	no	1.66694	0.0638956	1.01374	0.929	1.3768	0.191	yes	no
chr2R:6039690-6040841	chr2R:6040145-6040204	13306	within CG12052-RC Intron5	lola	4.00366	8.26e-06	100	47A	0.75	no	1.66694	0.0638956	1.01374	0.929	1.3768	0.191	yes	no
chr2R:6039690-6040841	chr2R:6040145-6040204	6654	within CG12052-RD Intron5	lola	4.00366	8.26e-06	100	47A	0.75	no	1.66694	0.0638956	1.01374	0.929	1.3768	0.191	yes	no
chr2R:6039690-6040841	chr2R:6040145-6040204	5995	within CG12052-RE Intron5	lola	4.00366	8.26e-06	100	47A	0.75	no	1.66694	0.0638956	1.01374	0.929	1.3768	0.191	yes	no
chr2R:6039690-6040841	chr2R:6040145-6040204	6667	within CG12052-RF Intron5	lola	4.00366	8.26e-06	100	47A	0.75	no	1.66694	0.0638956	1.01374	0.929	1.3768	0.191	yes	no
chr2R:6039690-6040841	chr2R:6040145-6040204	13306	within CG12052-RG Intron5	lola	4.00366	8.26e-06	100	47A	0.75	no	1.66694	0.0638956	1.01374	0.929	1.3768	0.191	yes	no
chr2R:6039690-6040841	chr2R:6040145-6040204	13306	within CG12052-RH Intron5	lola	4.00366	8.26e-06	100	47A	0.75	no	1.66694	0.0638956	1.01374	0.929	1.3768	0.191	yes	no
chr2R:6039690-6040841	chr2R:6040145-6040204	6667	within CG12052-RI Intron5	lola	4.00366	8.26e-06	100	47A	0.75	no	1.66694	0.0638956	1.01374	0.929	1.3768	0.191	yes	no
chr2R:6039690-6040841	chr2R:6040145-6040204	13306	within CG12052-RJ Intron5	lola	4.00366	8.26e-06	100	47A	0.75	no	1.66694	0.0638956	1.01374	0.929	1.3768	0.191	yes	no
chr2R:6039690-6040841	chr2R:6040145-6040204	6667	within CG12052-RK Intron5	lola	4.00366	8.26e-06	100	47A	0.75	no	1.66694	0.0638956	1.01374	0.929	1.3768	0.191	yes	no
chr2R:6039690-6040841	chr2R:6040145-6040204	6667	within CG12052-RL Intron5	lola	4.00366	8.26e-06	100	47A	0.75	no	1.66694	0.0638956	1.01374	0.929	1.3768	0.191	yes	no
chr2R:6039690-6040841	chr2R:6040145-6040204	13306	within CG12052-RN Intron5	lola	4.00366	8.26e-06	100	47A	0.75	no	1.66694	0.0638956	1.01374	0.929	1.3768	0.191	yes	no
chr2R:6039690-6040841	chr2R:6040145-6040204	13306	within CG12052-RO Intron5	lola	4.00366	8.26e-06	100	47A	0.75	no	1.66694	0.0638956	1.01374	0.929	1.3768	0.191	yes	no
chr2R:6039690-6040841	chr2R:6040145-6040204	13306	within CG12052-RP Intron5	lola	4.00366	8.26e-06	100	47A	0.75	no	1.66694	0.0638956	1.01374	0.929	1.3768	0.191	yes	no
chr2R:6039690-6040841	chr2R:6040145-6040204	6716	within CG12052-RQ Intron5	lola	4.00366	8.26e-06	100	47A	0.75	no	1.66694	0.0638956	1.01374	0.929	1.3768	0.191	yes	no
chr2R:6039690-6040841	chr2R:6040145-6040204	14900	within CG12052-RR Intron5	lola	4.00366	8.26e-06	100	47A	0.75	no	1.66694	0.0638956	1.01374	0.929	1.3768	0.191	yes	no
chr2R:6039690-6040841	chr2R:6040145-6040204	6667	within CG12052-RS Intron5	lola	4.00366	8.26e-06	100	47A	0.75	no	1.66694	0.0638956	1.01374	0.929	1.3768	0.191	yes	no
chr2R:6039690-6040841	chr2R:6040145-6040204	6667	within CG12052-RT Intron5	lola	4.00366	8.26e-06	100	47A	0.75	no	1.66694	0.0638956	1.01374	0.929	1.3768	0.191	yes	no
chr2R:6039690-6040841	chr2R:6040145-6040204	5995	within CG12052-RU Intron5	lola	4.00366	8.26e-06	100	47A	0.75	no	1.66694	0.0638956	1.01374	0.929	1.3768	0.191	yes	no
chr2R:6039690-6040841	chr2R:6040145-6040204	6667	within CG12052-RV Intron5	lola	4.00366	8.26e-06	100	47A	0.75	no	1.66694	0.0638956	1.01374	0.929	1.3768	0.191	yes	no
chr2R:6039690-6040841	chr2R:6040145-6040204	13306	within CG12052-RW Intron5	lola	4.00366	8.26e-06	100	47A	0.75	no	1.66694	0.0638956	1.01374	0.929	1.3768	0.191	yes	no
chr2R:6039690-6040841	chr2R:6040145-6040204	13306	within CG12052-RX Intron5	lola	4.00366	8.26e-06	100	47A	0.75	no	1.66694	0.0638956	1.01374	0.929	1.3768	0.191	yes	no
chr2R:6039690-6040841	chr2R:6040145-6040204	13306	within CG12052-RY Intron5	lola	4.00366	8.26e-06	100	47A	0.75	no	1.66694	0.0638956	1.01374	0.929	1.3768	0.191	yes	no
chr2R:6039690-6040841	chr2R:6040145-6040204	6667	within CG12052-RZ Intron5	lola	4.00366	8.26e-06	100	47A	0.75	no	1.66694	0.0638956	1.01374	0.929	1.3768	0.191	yes	no
chr2R:9539543-9540770	chr2R:9540063-9540122	33006	within CG8118-RA Intron3	mam	3.9822	9.47e-06	-81	50D	1	no	1.32232	0.267656	1.38203	0.258	2.00197	0.201	no	no
chr2R:9539543-9540770	chr2R:9540063-9540122	14989	within CG8118-RB Intron2	mam	3.9822	9.47e-06	-81	50D	1	no	1.32232	0.267656	1.38203	0.258	2.00197	0.201	no	no
chrX:1128159-1129290	chrX:1128688-1128747	NA	NA	NA	3.92496	7.85e-05	-49	1F		no	1.08452	0.396969	-1.3185	0.132	1.07209	0.793	no	no
chr2R:16184731-16186638	chr2R:16185614-16185673	-421	upstream CG30152-RA Exon1	CG30152	3.90501	9.51e-07	282	57A	0.75	yes	1.37423	0.00129939	1.17167	0.0308	1.04284	0.872	no	no
chr2R:16184731-16186638	chr2R:16185614-16185673	-291	upstream CG8994-RB Exon1	exu	3.90501	9.51e-07	282	57A	0.75	yes	1.37423	0.00129939	-1.09109	0.786	2.04812	0.136	no	no
chr2R:16184731-16186638	chr2R:16185614-16185673	-404	upstream CG8994-RC Exon1	exu	3.90501	9.51e-07	282	57A	0.75	yes	1.37423	0.00129939	-1.09109	0.786	2.04812	0.136	no	no
chr2R:16184731-16186638	chr2R:16185614-16185673	364	within CG8994-RA Exon1	exu	3.90501	9.51e-07	282	57A	0.75	yes	1.37423	0.00129939	-1.09109	0.786	2.04812	0.136	no	no
chr2L:8009300-8010614	chr2L:8009846-8009905	-417	upstream CG12560-RA Exon1	CG12560	3.89353	0.000217978	193	28D	1	no	0.835831	0.910431	1.1198	0.0698	1.26604	0.108	no	no
chr2L:8009300-8010614	chr2L:8009846-8009905	503	within CG34010-RA Intron2	CG34010	3.89353	0.000217978	193	28D	1	no	0.835831	0.910431	1.13031	0.467	1.52597	0.465	no	no
chrX:8738645-8740109	chrX:8738945-8739004	456	within CG10701-RE Intron1	Moe	3.8845	1.59e-05	-350	8B		no	1.05156	0.0312899	-1.0515	0.278	1.34518	0.293	yes	no
chrX:8738645-8740109	chrX:8738945-8739004	4259	within CG10701-RF Intron1	Moe	3.8845	1.59e-05	-350	8B		no	1.05156	0.0312899	-1.0515	0.278	1.34518	0.293	yes	no
chrX:8738645-8740109	chrX:8738945-8739004	4571	within CG10701-RG Intron1	Moe	3.8845	1.59e-05	-350	8B		no	1.05156	0.0312899	-1.0515	0.278	1.34518	0.293	yes	no
chrX:8738645-8740109	chrX:8738945-8739004	4259	within CG10701-RH Intron1	Moe	3.8845	1.59e-05	-350	8B		no	1.05156	0.0312899	-1.0515	0.278	1.34518	0.293	yes	no
chr2R:1511693-1512856	chr2R:1511844-1511903	22640	within CG7873-RA Intron2	Src42A	3.84281	1.86e-05	-39	42A		no	1.53133	0.0225638	-1.15475	0.0548	1.1046	0.617	no	no
chr2R:1511693-1512856	chr2R:1511844-1511903	23207	within CG7873-RB Intron3	Src42A	3.84281	1.86e-05	-39	42A		no	1.53133	0.0225638	-1.15475	0.0548	1.1046	0.617	no	no
chr3L:16123028-16125125	chr3L:16123628-16123672	NA	NA	NA	3.83047	6.32e-05	-312	72D		yes	1.7394	5.59986e-05	-1.3185	0.132	1.07209	0.793	yes	no
chr2L:13903924-13904965	chr2L:13904429-13904483	-1188	upstream CG8827-RA Exon1	Ance	3.80778	3.02e-05	904	34E		no	1.26013	0.35094	-1.291	0.0817	1.01823	0.954	no	no
chr2L:13903924-13904965	chr2L:13904429-13904483	-97	upstream CG8954-RB Exon1	Smg5	3.80778	3.02e-05	904	34E		no	1.26013	0.35094	-1.01022	0.931	1.4055	0.295	no	no
chr2L:13903924-13904965	chr2L:13904429-13904483	203	within CG8954-RA Exon1	Smg5	3.80778	3.02e-05	904	34E		no	1.26013	0.35094	-1.01022	0.931	1.4055	0.295	no	no
chr2R:12534826-12535857	chr2R:12535334-12535393	437	within CG6829-RA Intron1	Ark	3.79799	4.97e-07	379	53E	0.5	no	1.32925	0.000527039	-1.1073	0.255	-1.00197	0.998	no	no
chr2R:12534826-12535857	chr2R:12535334-12535393	437	within CG6829-RB Intron1	Ark	3.79799	4.97e-07	379	53E	0.5	no	1.32925	0.000527039	-1.1073	0.255	-1.00197	0.998	no	no
chr2R:12534826-12535857	chr2R:12535334-12535393	-1004	upstream CG8963-RA Exon1	CG8963	3.79799	4.97e-07	379	53E	0.5	no	1.32925	0.000527039	1.07055	0.155	1.08616	0.445	no	no
chr2R:12534826-12535857	chr2R:12535334-12535393	-973	upstream CG8963-RB Exon1	CG8963	3.79799	4.97e-07	379	53E	0.5	no	1.32925	0.000527039	1.07055	0.155	1.08616	0.445	no	no
chr2R:8164107-8165432	chr2R:8164588-8164647	-498	upstream CG8785-RA Exon1	CG8785	3.75524	0.000130513	-33	49B	0.5	no	1.09239	0.340849	1.97254	0.00557	-2.13271	0.0465	no	no
chr2R:6609849-6611327	chr2R:6610333-6610392	5547	within CG33473-RB Intron1	luna	3.73926	1.63e-05	NA	47D	0.75	no	0.938185	0.480979	1.10269	0.432	1.95885	0.183	no	no
chr3R:11882465-11883571	chr3R:11883011-11883057	6490	within CG5000-RA Intron7	msps	3.68242	6.47e-05	-234	89B	0.75	no	1.45143	0.106559	-1.1076	0.132	1.08786	0.87	no	no
chr2R:4266820-4268081	chr2R:4267398-4267455	6615	within CG8740-RA Intron3	CG8740	3.65286	0.000442422	49	44E	1	no	1.53887	0.0722797	1.03652	0.855	1.11448	0.697	no	no
chr2R:4266820-4268081	chr2R:4267398-4267455	19796	within CG8740-RB Intron3	CG8740	3.65286	0.000442422	49	44E	1	no	1.53887	0.0722797	1.03652	0.855	1.11448	0.697	no	no
chr2R:4266820-4268081	chr2R:4267398-4267455	19796	within CG8740-RC Intron4	CG8740	3.65286	0.000442422	49	44E	1	no	1.53887	0.0722797	1.03652	0.855	1.11448	0.697	no	no
chr2L:20905781-20907052	chr2L:20906344-20906403	147	within CG9339-RA Intron1	CG9339	3.6207	1.29e-07	630	38F	1	yes	1.22902	0.00765379	1.20814	0.253	1.54875	0.239	no	no
chr2L:20905781-20907052	chr2L:20906344-20906403	147	within CG9339-RD Exon1	CG9339	3.6207	1.29e-07	630	38F	1	yes	1.22902	0.00765379	1.20814	0.253	1.54875	0.239	no	no
chr2L:20905781-20907052	chr2L:20906344-20906403	147	within CG9339-RG Intron1	CG9339	3.6207	1.29e-07	630	38F	1	yes	1.22902	0.00765379	1.20814	0.253	1.54875	0.239	no	no
chr2L:20905781-20907052	chr2L:20906344-20906403	147	within CG9339-RH Exon1	CG9339	3.6207	1.29e-07	630	38F	1	yes	1.22902	0.00765379	1.20814	0.253	1.54875	0.239	no	no
chrX:11829049-11830172	chrX:11829487-11829540	8333	within CG1500-RA Exon9	fw	3.61962	0.000133041	NA	11A		no	NA	1	1.08176	0.421	-1.00191	0.997	no	no
chr2h:1613449-1614705	chr2h:1613809-1613868	NA	NA	NA	3.59061	1.27e-06	-61	NA		no	1.25585	0.0226342	-1.3185	0.132	1.07209	0.793	no	no
chr2R:6079060-6080327	chr2R:6079614-6079673	9928	within CG2368-RA Intron3	psq	3.5613	1.08e-06	NA	47A	0.75	no	1.42965	0.0340712	-1.02534	0.814	1.46484	0.553	no	no
chr2R:6079060-6080327	chr2R:6079614-6079673	9928	within CG2368-RB Intron3	psq	3.5613	1.08e-06	NA	47A	0.75	no	1.42965	0.0340712	-1.02534	0.814	1.46484	0.553	no	no
chr2R:6079060-6080327	chr2R:6079614-6079673	9817	within CG2368-RC Intron3	psq	3.5613	1.08e-06	NA	47A	0.75	no	1.42965	0.0340712	-1.02534	0.814	1.46484	0.553	no	no
chr2R:6079060-6080327	chr2R:6079614-6079673	9928	within CG2368-RI Intron3	psq	3.5613	1.08e-06	NA	47A	0.75	no	1.42965	0.0340712	-1.02534	0.814	1.46484	0.553	no	no
chr2R:6079060-6080327	chr2R:6079614-6079673	9928	within CG2368-RL Intron3	psq	3.5613	1.08e-06	NA	47A	0.75	no	1.42965	0.0340712	-1.02534	0.814	1.46484	0.553	no	no
chr3L:11333577-11334972	chr3L:11334359-11334406	NA	NA	NA	3.5415	0.000383914	1239	68C		no	0.960954	0.272953	-1.3185	0.132	1.07209	0.793	no	no
chr2L:4623654-4624662	chr2L:4624150-4624209	NA	NA	NA	3.51357	0.000465936	945	25A		no	1.43383	0.0405647	-1.3185	0.132	1.07209	0.793	no	no
chr3h:1901498-1902605	chr3h:1902027-1902079	NA	NA	NA	3.48381	4.53e-06	-275	NA		no	1.14255	0.0276802	-1.3185	0.132	1.07209	0.793	no	no
chr2L:7441725-7443011	chr2L:7442443-7442502	4968	within CG5973-RA Intron1	CG5973	3.47074	8.13e-07	113	27F		no	1.47393	0.00248628	-1.28785	0.106	1.17574	0.562	no	no
chr2L:7441725-7443011	chr2L:7442443-7442502	1669	within CG5973-RB Intron1	CG5973	3.47074	8.13e-07	113	27F		no	1.47393	0.00248628	-1.28785	0.106	1.17574	0.562	no	no
chr2L:7441725-7443011	chr2L:7442443-7442502	1651	within CG5973-RC Intron1	CG5973	3.47074	8.13e-07	113	27F		no	1.47393	0.00248628	-1.28785	0.106	1.17574	0.562	no	no
chrX:7958752-7960274	chrX:7959772-7959831	1578	within CG2259-RA Intron2	Gclc	3.44331	3.25e-05	372	7D	1	yes	2.2173	0.000408025	-1.1386	0.0306	1.07506	0.828	yes	no
chr2R:19703811-19704919	chr2R:19704285-19704335	-1171	upstream CG3356-RA Exon1	CG3356	3.37273	0.000272664	256	60C		no	0.998421	0.427509	-1.10897	0.4	1.17031	0.192	no	no
chr2R:19703811-19704919	chr2R:19704285-19704335	1169	within CG3362-RA Exon1	CG3362	3.37273	0.000272664	256	60C		no	0.998421	0.427509	-1.15438	0.162	-1.26576	0.298	no	yes
chr3R:17017177-17018479	chr3R:17017835-17017894	51403	within CG17299-RA Intron7	SNF4Agamma	3.35497	0.000103102	293	93C	1.5	no	1.15708	0.00203326	-1.18407	0.0403	1.02011	0.925	no	no
chr3R:17017177-17018479	chr3R:17017835-17017894	38848	within CG17299-RB Intron7	SNF4Agamma	3.35497	0.000103102	293	93C	1.5	no	1.15708	0.00203326	-1.18407	0.0403	1.02011	0.925	no	no
chr3R:17017177-17018479	chr3R:17017835-17017894	3276	within CG17299-RC Intron1	SNF4Agamma	3.35497	0.000103102	293	93C	1.5	no	1.15708	0.00203326	-1.18407	0.0403	1.02011	0.925	no	no
chr3R:17017177-17018479	chr3R:17017835-17017894	35766	within CG17299-RF Intron7	SNF4Agamma	3.35497	0.000103102	293	93C	1.5	no	1.15708	0.00203326	-1.18407	0.0403	1.02011	0.925	no	no
chr2L:9894142-9895273	chr2L:9894914-9894973	-344	upstream CG4539-RA Exon1	Bka	3.34025	1.52e-05	171	30E		no	1.11154	0.0207305	-1.60466	0.0644	-1.84088	0.203	no	no
chr2L:9894142-9895273	chr2L:9894914-9894973	-37	upstream CR31877-RA ncRNA	snoRNA:Me18S-A1576	3.34025	1.52e-05	171	30E		no	1.11154	0.0207305	#N/A	#N/A	#N/A	#N/A	no	no
chr2L:9894142-9895273	chr2L:9894914-9894973	-400	upstream CR32874-RA ncRNA	snoRNA:Me18S-G1620	3.34025	1.52e-05	171	30E		no	1.11154	0.0207305	#N/A	#N/A	#N/A	#N/A	no	no
chr2L:9894142-9895273	chr2L:9894914-9894973	-659	upstream CR32875-RA ncRNA	snoRNA:U14:30Ea	3.34025	1.52e-05	171	30E		no	1.11154	0.0207305	#N/A	#N/A	#N/A	#N/A	no	no
chr2L:9894142-9895273	chr2L:9894914-9894973	-918	upstream CR32876-RA ncRNA	snoRNA:U14:30Eb	3.34025	1.52e-05	171	30E		no	1.11154	0.0207305	#N/A	#N/A	#N/A	#N/A	no	no
chr2L:9894142-9895273	chr2L:9894914-9894973	59	within CR32873-RA ncRNA	Uhg2	3.34025	1.52e-05	171	30E		no	1.11154	0.0207305	#N/A	#N/A	#N/A	#N/A	no	no
chr3R:11372128-11373829	chr3R:11373147-11373206	280	within CG6045-RA Exon2	CG6045	3.29924	3.78e-07	280	88F		no	1.24043	0.0341959	-1.25213	0.125	1.24408	0.269	no	no
chr3L:20329188-20330681	chr3L:20329827-20329886	NA	NA	NA	3.27036	0.000217587	76	77C		no	1.25923	0.197782	-1.3185	0.132	1.07209	0.793	yes	no
chr3h:995948-997072	chr3h:996465-996515	NA	NA	NA	3.17343	0.000185947	89	NA		no	1.89883	0.000247764	-1.3185	0.132	1.07209	0.793	no	no
chr2L:16273908-16275173	chr2L:16274438-16274494	9191	within CG7664-RA Intron2	crp	3.16624	6.3e-05	-367	35F		no	0.821792	0.893771	-1.01118	0.922	1.77275	0.25	no	no
chr3R:12465543-12466834	chr3R:12466158-12466202	252	within CG10328-RA Exon1	nonA-l	3.12476	8.36e-05	-113	89D	1	no	1.35711	0.417268	-1.08279	0.354	1.503	0.0184	no	no
chrX:13919340-13920473	chrX:13919897-13919949	NA	NA	NA	3.09058	0.000289198	1994	12E	1	no	1.35263	0.160376	-1.3185	0.132	1.07209	0.793	no	no
chr3R:16676046-16677036	chr3R:16676513-16676572	-26	upstream CG15697-RB Exon1	RpS30	3.08127	0.000316202	-2356	93A		no	0.980316	0.521733	1.18265	0.505	-1.18905	0.485	no	no
chr3R:16676046-16677036	chr3R:16676513-16676572	273	within CG15697-RA Intron1	RpS30	3.08127	0.000316202	-2356	93A		no	0.980316	0.521733	1.18265	0.505	-1.18905	0.485	no	no
chrX:5498657-5500062	chrX:5499242-5499288	1699	within CG17758-RA Exon4	CG17758	3.0441	3.01e-05	NA	5A		no	1.7082	0.00270074	1.09551	0.633	1.16893	0.691	no	no
chr3R:162826-164088	chr3R:163528-163587	77	within CG1103-RA Exon1	CG1103	2.8113	2.48e-05	-2078	82A		no	1.06116	0.471484	1.02234	0.716	-1.29535	0.408	no	yes
chr3R:162826-164088	chr3R:163528-163587	-150	upstream CG9772-RA Exon1	CG9772	2.8113	2.48e-05	-2078	82A		no	1.06116	0.471484	-1.07494	0.271	-1.45702	0.0388	no	no
chr3R:162826-164088	chr3R:163528-163587	-150	upstream CG9772-RC Exon1	CG9772	2.8113	2.48e-05	-2078	82A		no	1.06116	0.471484	-1.07494	0.271	-1.45702	0.0388	no	no
chr3R:162826-164088	chr3R:163528-163587	1729	within CG9772-RB Intron1	CG9772	2.8113	2.48e-05	-2078	82A		no	1.06116	0.471484	-1.07494	0.271	-1.45702	0.0388	no	no
chr3R:26599221-26600273	chr3R:26599928-26599973	8304	within CG1322-RB Exon3	zfh1	2.80745	0.000963387	-788	100A		no	NA	1	1.2747	0.347	1.53938	0.524	no	no
chr3R:26599221-26600273	chr3R:26599928-26599973	8282	within CG1322-RC Exon3	zfh1	2.80745	0.000963387	-788	100A		no	NA	1	1.2747	0.347	1.53938	0.524	no	no
chr2R:4952465-4953650	chr2R:4953044-4953103	-466	upstream CG11804-RA Exon1	ced-6	2.79773	5.94e-05	222	45D	3	no	1.0945	0.0854435	-1.03643	0.535	1.62015	0.0324	yes	no
chr2R:4952465-4953650	chr2R:4953044-4953103	299	within CG11804-RB Exon1	ced-6	2.79773	5.94e-05	222	45D	3	no	1.0945	0.0854435	-1.03643	0.535	1.62015	0.0324	yes	no
chr2R:4952465-4953650	chr2R:4953044-4953103	299	within CG11804-RC Intron1	ced-6	2.79773	5.94e-05	222	45D	3	no	1.0945	0.0854435	-1.03643	0.535	1.62015	0.0324	yes	no
chr3R:25980581-25981688	chr3R:25981126-25981175	1580	within CG11498-RA Exon3	CG11498	2.77609	0.000222606	-1636	99E	1	no	1.17035	0.331555	-1.03767	0.843	1.01957	0.952	no	no
chr2L:1082720-1084453	chr2L:1083751-1083810	18725	within CG4629-RA Exon8	CG4629	2.76082	1.03e-05	300	21E		no	1.23608	0.0188733	1.12897	0.264	1.02577	0.958	no	no
chr2L:1082720-1084453	chr2L:1083751-1083810	18725	within CG4629-RB Exon9	CG4629	2.76082	1.03e-05	300	21E		no	1.23608	0.0188733	1.12897	0.264	1.02577	0.958	no	no
chr2L:1082720-1084453	chr2L:1083751-1083810	18723	within CG4629-RC Exon9	CG4629	2.76082	1.03e-05	300	21E		no	1.23608	0.0188733	1.12897	0.264	1.02577	0.958	no	no
chr2L:878745-879917	chr2L:879296-879343	5732	within CG15824-RA Exon12	CG15824	2.62591	0.000116247	-359	21E		no	1.50577	0.00666637	1.44284	0.0893	1.38568	0.0135	no	no
chr3L:19832988-19834452	chr3L:19833695-19833754	10325	within CG8103-RA Intron1	Mi-2	2.58903	7.93e-05	-47	76D		no	NA	1	-1.211	0.0175	-1.06665	0.67	yes	no
chr3L:19832988-19834452	chr3L:19833695-19833754	10325	within CG8103-RB Intron1	Mi-2	2.58903	7.93e-05	-47	76D		no	NA	1	-1.211	0.0175	-1.06665	0.67	yes	no
chr3L:19832988-19834452	chr3L:19833695-19833754	9501	within CG32217-RA Intron1	Su(Tpl)	2.58903	7.93e-05	-47	76D		no	NA	1	-1.13701	0.189	1.35507	0.18	yes	no
chr2R:13912857-13913941	chr2R:13913435-13913484	208	within CG5164-RA Exon1	GstE1	2.54791	1.7e-05	402	55C	1	no	1.12454	0.00334281	1.01464	0.909	3.05371	0.0211	no	no
chr2R:13912857-13913941	chr2R:13913435-13913484	-1132	upstream CG17522-RA Exon1	GstE10	2.54791	1.7e-05	402	55C	1	no	1.12454	0.00334281	-1.36997	0.116	-1.13628	0.818	no	no
chr2R:13912857-13913941	chr2R:13913435-13913484	-890	upstream CG17523-RA Exon1	GstE2	2.54791	1.7e-05	402	55C	1	no	1.12454	0.00334281	1.09846	0.255	1.2595	0.473	no	no
chr2L:1600242-1601492	chr2L:1601005-1601049	45869	within CG14351-RA Exon4	CG14351	2.53312	0.000145287	NA	22A		no	0.80483	0.423797	1.05033	0.56	-1.04899	0.884	no	no
chr2L:1600242-1601492	chr2L:1601005-1601049	10098	within CG31935-RA Intron2	CG31935	2.53312	0.000145287	NA	22A		no	0.80483	0.423797	-1.30807	0.0902	-1.09336	0.302	no	no
chr2L:15899480-15900484	chr2L:15899932-15899983	NA	NA	NA	2.53194	0.000429953	1893	35D		no	1.31618	0.221456	-1.3185	0.132	1.07209	0.793	no	no
chr2L:12010950-12012501	chr2L:12012142-12012201	NA	NA	NA	2.50572	0.000331293	NA	33B	3	no	1.3391	0.0617056	-1.3185	0.132	1.07209	0.793	no	no
chr2L:13267749-13269207	chr2L:13268195-13268254	7107	within CG6043-RA Intron1	CG6043	2.48412	7.06e-05	NA	34B		no	1.30285	0.00677974	-1.10658	0.219	1.53201	0.425	no	no
chr2L:13267749-13269207	chr2L:13268195-13268254	7216	within CG6043-RB Intron2	CG6043	2.48412	7.06e-05	NA	34B		no	1.30285	0.00677974	-1.10658	0.219	1.53201	0.425	no	no
chr2L:13267749-13269207	chr2L:13268195-13268254	7216	within CG6043-RC Intron2	CG6043	2.48412	7.06e-05	NA	34B		no	1.30285	0.00677974	-1.10658	0.219	1.53201	0.425	no	no
chr2L:13267749-13269207	chr2L:13268195-13268254	7216	within CG6043-RD Intron2	CG6043	2.48412	7.06e-05	NA	34B		no	1.30285	0.00677974	-1.10658	0.219	1.53201	0.425	no	no
chr2L:19488961-19490370	chr2L:19489882-19489932	-1051	upstream CG10189-RA Exon1	CG10189	2.46748	2.15e-05	75	37E		no	NA	1	1.00026	0.999	-1.74314	0.146	yes	no
chr2L:19488961-19490370	chr2L:19489882-19489932	721	within CG10084-RA Intron2	swm	2.46748	2.15e-05	75	37E		no	NA	1	-1.04342	0.484	1.74696	0.00856	yes	no
chr2L:19488961-19490370	chr2L:19489882-19489932	408	within CG10084-RB Intron1	swm	2.46748	2.15e-05	75	37E		no	NA	1	-1.04342	0.484	1.74696	0.00856	yes	no
chr3R:13917894-13918688	chr3R:13918330-13918388	1835	within CG7847-RA Intron1	sr	2.41276	0.000124729	-437	90E		no	1.29515	0.265	-1.02768	0.874	-1.05814	0.915	no	no
chr3L:11655105-11656356	chr3L:11655718-11655777	-235	upstream CG10415-RA Exon1	TfIIEalpha	2.40056	0.00060753	57	68D		no	NA	1	-1.08628	0.314	3.26261	0.0489	yes	yes
chr3R:14570885-14573781	chr3R:14571504-14571548	237	within CG7718-RA Exon1	CG7718	2.37139	3.04e-06	-529	91C		no	0.824123	0.365634	-1.40144	0.315	1.17824	0.543	no	no
chr3R:14570885-14573781	chr3R:14571504-14571548	-567	upstream CG7719-RA Exon1	gwl	2.37139	3.04e-06	-529	91C		no	0.824123	0.365634	-1.05327	0.454	1.35132	0.385	no	no
chr2R:5373894-5375219	chr2R:5374564-5374623	-1238	upstream CG1516-RE Exon1	CG1516	2.24606	0.000228822	-1140	46B	1	no	1.19009	0.026649	-1.80107	0.148	1.06652	0.803	no	no
chr2R:5373894-5375219	chr2R:5374564-5374623	-1238	upstream CG1516-RI Exon1	CG1516	2.24606	0.000228822	-1140	46B	1	no	1.19009	0.026649	-1.80107	0.148	1.06652	0.803	no	no
chr2R:5373894-5375219	chr2R:5374564-5374623	-1038	upstream CG30010-RA Exon1	CG30010	2.24606	0.000228822	-1140	46B	1	no	1.19009	0.026649	1.03184	0.856	-1.45592	0.308	no	no
chr2R:18190719-18191934	chr2R:18191270-18191329	NA	NA	NA	2.23904	9.65e-05	-277	59A		no	1.3291	0.000415016	-1.3185	0.132	1.07209	0.793	no	no
chr2R:5411920-5413094	chr2R:5412521-5412580	2545	within CG1441-RA Intron3	CG1441	2.18095	4.62e-05	165	46C		no	0.934024	0.6082	-1.08188	0.501	-1.18063	0.57	no	no
chr2R:5411920-5413094	chr2R:5412521-5412580	2545	within CG1441-RB Intron3	CG1441	2.18095	4.62e-05	165	46C		no	0.934024	0.6082	-1.08188	0.501	-1.18063	0.57	no	no
chr2L:5305683-5307264	chr2L:5306771-5306829	1093	within CG14029-RA Intron1	vri	2.13186	6.92e-05	NA	25D	1	no	1.24432	0.17673	1.07819	0.588	-1.14063	0.675	no	no
chr2L:5305683-5307264	chr2L:5306771-5306829	7154	within CG14029-RC Intron1	vri	2.13186	6.92e-05	NA	25D	1	no	1.24432	0.17673	1.07819	0.588	-1.14063	0.675	no	no
chr3L:16461590-16462748	chr3L:16462142-16462201	-695	upstream CG32158-RC Exon1	CG32158	1.8368	0.000809112	1819	73A	1	no	NA	1	-1.17407	0.293	-1.1165	0.506	no	no
chr3L:16461590-16462748	chr3L:16462142-16462201	-701	upstream CG32158-RE Exon1	CG32158	1.8368	0.000809112	1819	73A	1	no	NA	1	-1.17407	0.293	-1.1165	0.506	no	no
chr3L:16461590-16462748	chr3L:16462142-16462201	13188	within CG32158-RA Intron9	CG32158	1.8368	0.000809112	1819	73A	1	no	NA	1	-1.17407	0.293	-1.1165	0.506	no	no
chr3L:16461590-16462748	chr3L:16462142-16462201	13996	within CG32158-RF Intron13	CG32158	1.8368	0.000809112	1819	73A	1	no	NA	1	-1.17407	0.293	-1.1165	0.506	no	no
chr3L:16461590-16462748	chr3L:16462142-16462201	-740	upstream CG4314-RA Exon1	st	1.8368	0.000809112	1819	73A	1	no	NA	1	-1.01534	0.939	-1.06387	0.866	no	no
chr2R:11637901-11639362	chr2R:11638357-11638414	86	within CG30095-RA Exon1	CG30095	1.82006	0.00038091	NA	52E	0.5	no	1.01402	0.543164	1.3129	0.042	1.16616	0.603	no	no
chr2R:5501886-5502781	chr2R:5502186-5502245	1243	within CG2331-RA Intron1	TER94	1.61344	0.000442275	557	46D	0.5	no	1.05395	0.201899	-1.20217	0.18	-1.10243	0.667	no	no
chr2R:5501886-5502781	chr2R:5502186-5502245	1198	within CG2331-RB Intron1	TER94	1.61344	0.000442275	557	46D	0.5	no	1.05395	0.201899	-1.20217	0.18	-1.10243	0.667	no	no
