# Supplementary material for: Whole-Genome Analysis Reveals That Active Heat Shock Factor Binding Sites Are Mostly Associated with Non-Heat Shock Genes in Drosophila melanogaster
Source: PLoS One. 2011 Jan 14;6(1):e15934. doi: 10.1371/journal.pone.0015934 (PMC3021535; doi:10.1371/journal.pone.0015934)
Supplement: Table S4 — Primer sequences used for gene specific PCR. (XLS) [file pone.0015934.s004.xls]

## Sheet: Sheet1
gene/region	forward	reverse
Hsp26 promoter	AAACTTCGGCTCTCTTCACTCA	TCCCAATAAATGCCATGAGTTT
downstream of Hsp26 promoter	GCAGAAGGTACTTCCTCACAA	GAGAAGGGATTTCGGATTGAC
Hsrw	GCAGTAGTTTCCAGAACACAAGAG	GGGTTGGAGCGAGTACACTAT
Hsp70Ab	TTGGGATGGTTACAACTCAAAG	TATGCGGATAGCTCCAGTCA
Hsp83	ACAACAAGCAGCGTCTGAAA	GAACATTCGAGATGCACAGG
CG11267	CGTGAAATAGCCTGGTCACA	AAAGCCGTGGAACCTTCTC
stv	AACAGCAGAGAGAGCGTCCT	CACTGCGTCCGATTGTTTAC
CG5290	CAAGCAGTCCCTCTCTACCA	TGAAATTACCGCCAAGACAA
Tom34	GCTTGATTTTCCCGCTAAAC	CCTCGTTGCCCTTATCTTTG
Dnaj-1	ATTCGTGCGTCAACCTCAT	AGAAGAGTCACCGCCAAAA
CG10077	TGTGACCAGCCTATAGAACGAC	AAACCATTTGGCACGTATTG
Taf7	TCGATAGTTCAGCGGACTCA	ATGGCATTCACGTCACAGTT
GstD2	TAGGACGAAGAGCCCCAATA	CTAAAGCGGAGATCGGAGAA
